# Supplementary material for: Differences in insectivore bird diets in coffee agroecosystems driven by obligate or generalist guild, shade management, season, and year
Source: PeerJ. 2021 Oct 27;9:e12296. doi: 10.7717/peerj.12296 (PMC8556712; doi:10.7717/peerj.12296)
Supplement: Supplemental Information 2 [file peerj-09-12296-s002.xls]

## Sheet: Sup Table S1
Appendix Table 2. Percentage of arthropod dietary components identified to order, superfamily or family and total number of individual arthropods identified per bird species.
Common Name	Four-letter Code	Scientific Name	Acari	Araneae	Auchenorrhyncha	Coleoptera	Diptera	Formicidae	Heteroptera	Hymenoptera (other than Formicidae)	Lepidoptera	Orthoptera	Psocoptera	Sternorrhyncha	Thysanoptera	Infrequent	Total Items
Violet Sabrewing	VISA	Campylopterus hemileucurus	60.6061	6.06061	3.0303		12.1212		1.51515	10.6061		1.51515	1.51515		3.0303		66
Olivaceous Woodcreeper	OLWO	Sittasomus griseicapillus	1.44928	5.7971	8.69565	53.6232	2.89855	11.5942	10.1449	2.89855			1.44928	1.44928			69
Greenish Elaenia	GREL	Myiopagis viridicata			5.12821	38.4615	7.69231	17.9487	5.12821	10.2564	5.12821	5.12821		5.12821			39
Ochre-bellied Flycatcher	OBFL	Mionectes oleagineus	13.7255	58.8235		3.92157	1.96078	5.88235	1.96078	1.96078	7.84314			1.96078		1.96078	51
Yellow-olive Flatbill	YOFL	Tolmomyias sulphurescens		0.813008	5.69106	44.7154	4.87805	18.6992	8.94309	10.5691	2.43902	2.43902				0.813008	123
Tropical Pewee	TROP	Contopus cinereus			8	48		8	8	24		4					25
Least Flycatcher	LEFL	Empidonax minimus		1.5873	7.93651	11.1111	4.7619	39.6825		31.746	3.1746						63
Dusky-capped Flycatcher	DCFL	Myiarchus tuberculifer	7.14286	7.14286	21.4286	21.4286		7.14286	7.14286	14.2857		7.14286	7.14286				14
Blue-headed Vireo	BHVI	Vireo solitarius		11.1111	33.3333	33.3333	3.7037	11.1111		3.7037	3.7037						27
Warbling Vireo	WAVI	Vireo gilvus		1.6129	4.83871	27.4194	4.83871	3.22581	8.06452	38.7097	4.83871	1.6129	3.22581		1.6129		62
Yellow-green Vireo	YGVI	Vireo flavoviridis	2.06186	7.21649	2.57732	38.1443	3.60825	27.3196	5.15464	8.76289	1.03093	2.57732		0.515464	0.515464	0.515464	194
Lesser Greenlet	LESG	Pachysylvia decurtata		23.8095	4.7619	42.8571	4.7619		9.52381	4.7619	9.52381						21
Spot-breasted Wren	SBSW	Pheugopedius maculipectus		8.62069		43.1034	1.72414	5.17241	10.3448	18.9655	3.44828	6.89655				1.72414	58
Banded Wren	BANW	Thryophilus pleurostictus		9.09091	15.1515	18.1818	3.0303	18.1818	3.0303	9.09091	18.1818	6.06061					33
Rufous-and-white Wren	RAWW	Thryophilus rufalbus		9.09091	5.45455	35.4545	2.72727	13.6364	11.8182	8.18182	6.36364	7.27273					110
Cabanis's Wren	CABW	Cantorchilus modestus		10	4.44444	41.1111	1.11111	14.4444	7.77778	5.55556	7.77778	5.55556				2.22222	90
House Wren	HOWR	Troglodytes aedon	1.43885	10.0719	4.31655	22.3022	4.31655	22.3022	17.2662	8.63309	4.31655	1.43885			0.719424	2.8777	139
White-breasted Wood-Wren	WBWW	Henicorhina leucosticta	7.14286	14.2857		32.1429		10.7143	7.14286		3.57143	10.7143				14.2857	28
Orange-billed Nightingale-Thrush	OBNT	Catharus aurantiirostris		1.47059	2.20588	30.8824	0.735294	50	2.20588	5.88235	3.67647	1.47059				1.47059	136
Swainson's Thrush	SWTH	Catharus ustulatus	0.162075	1.78282	1.62075	9.40032	4.37601	68.3955	2.91734	4.70016	1.45867	2.75527	0.162075	0.324149	0.486224	1.45867	617
Clay-colored Thrush	CCTH	Turdus grayi	4.54545		4.54545	27.2727	4.54545	40.9091	4.54545			4.54545			4.54545	4.54545	22
Prevost's Ground Sparrow	WFGS	Melozone biarcuata		5.71429		48.5714		22.8571	5.71429		11.4286					5.71429	35
Ovenbird	OVEN	Seiurus aurocapilla				4.14201	0.591716	85.2071	0.591716	7.69231	0.591716		0.591716			0.591716	169
Worm-eating Warbler	WEWA	Helmitheros vermivorum		8.57143	11.4286	48.5714		2.85714	2.85714	14.2857	2.85714	2.85714				5.71429	35
Black-and-white Warbler	BAWW	Mniotilta varia		1.13636	2.27273	34.0909	1.13636	44.3182	3.40909	9.09091	1.13636	1.13636			1.13636	1.13636	88
Tennessee Warbler	TEWA	Leiothlypis peregrina	0.289575	2.89575	2.89575	36.9691	5.21236	2.99228	8.20463	25.1931	7.52896	0.579151	1.06178	1.25483	4.34363	0.579151	1036
Nashville Warbler	NAWA	Leiothlypis ruficapilla	0.631579	2.31579	4.63158	35.1579	3.36842	16	8.84211	19.7895	4.84211	0.631579		0.842105	1.68421	1.26316	475
Magnolia Warbler	MAWA	Setophaga magnolia		2.15827	15.8273	34.5324	2.8777	13.6691	7.19424	17.2662	5.03597				0.719424	0.719424	139
Black-throated Green Warbler	BTNW	Setophaga virens			21.8182	29.0909	7.27273	3.63636	7.27273	16.3636	3.63636		5.45455	1.81818	1.81818	1.81818	55
Rufous-capped Warbler	RCWA	Basileuterus rufifrons	1.40351	8.07018	17.193	23.1579	1.75439	14.386	8.77193	13.3333	5.26316	4.21053	0.350877	0.701754		1.40351	285
Golden-crowned Warbler	GCRW	Basileuterus culicivorus		6.25	14.0625	40.625	6.25	12.5	3.125	12.5	1.5625	1.5625				1.5625	64
Wilson's Warbler	WIWA	Cardellina pusilla		0.966184	10.1449	28.0193	6.76329	15.4589	5.31401	29.9517	0.966184		0.483092	0.483092		1.44928	207
Slate-throated Whitestart	STRE	Myioborus miniatus		2.27273	6.81818	31.8182	13.6364	2.27273	6.81818	31.8182	2.27273	2.27273					44
Western Tanager	WETA	Piranga ludoviciana				16.6667	10	3.33333		66.6667						3.33333	30
White-winged Tanager	WWTA	Piranga leucoptera		4.58716	11.9266	47.7064		21.1009	0.917431	11.9266	0.917431					0.917431	109
Red-crowned Ant-Tanager	RCAT	Habia rubica		1.51515		40.9091	10.6061	21.2121	4.54545	16.6667	3.0303					1.51515	66
Red-legged Honeycreeper	RLHO	Cyanerpes cyaneus	2.60116	6.06936	1.44509	25.4335	5.78035	5.49133	1.44509	45.3757	2.02312	0.578035	0.867052	0.867052	1.7341	0.289017	346
Cinnamon-bellied Flowerpiercer	CBFL	Diglossa baritula	9.09091	9.09091		45.4545	9.09091			27.2727							11
