# Supplementary material for: Differences in insectivore bird diets in coffee agroecosystems driven by obligate or generalist guild, shade management, season, and year
Source: PeerJ. 2021 Oct 27;9:e12296. doi: 10.7717/peerj.12296 (PMC8556712; doi:10.7717/peerj.12296)
Supplement: Supplemental Information 3 [file peerj-09-12296-s003.xlsx]

## Sheet: out2c
	Araneae	Auchenorrhyncha	Coleoptera	Diptera	Formicidae	Heteroptera	Hymenoptera	Lepidoptera	Orthoptera	Infrequent		Season	Finca	Production	Management	Bird	Strata	Guild	Migratory	Family	Size	Collector	Id	Year
443	0	1	2	0	1	1	0	0	1	0		Wet	Irlanda	CP	Production	BANW	S	I	R	Formicidae	Large+Medium+Large+Small+Medium+Large	SML	Marta	2001
444	0	0	1	0	0	0	0	1	1	0		Wet	Irlanda	CP	Production	BANW	S	I	R		Medium+Large+Medium	SML	Marta	2001
812	0	0	0	0	0	0	1	0	0	0		Wet	Irlanda	CP	Production	BANW	S	I	R		Small	PBG	Marta	2003
813	0	0	1	0	4	0	1	3	0	0		Wet	Irlanda	CP	Production	BANW	S	I	R	Formicidae+Formicidae	Medium+Small+Small+Medium+Small	PBG	Marta	2003
1010	1	1	1	1	0	0	1	2	0	0		Wet	Irlanda	CP	Production	BANW	S	I	R	Cercopidae+Microhymenoptera	Small+Medium+Large+Small+Small+Medium	SML	SML	2001
1011	2	3	1	0	1	0	0	0	0	0		Wet	Irlanda	CP	Production	BANW	S	I	R	Cercopidae+++Formicidae	Small+Medium+Small+Medium+Medium+Small+Medium	SML	SML	2001
113	0	1	2	0	0	0	0	0	0	0		Dry	Irlanda	CP	Production	BAWW	T	I	M	Cixiidae	Medium+Medium+Medium	SML	Marta	2001
138	0	0	0	0	0	1	0	0	0	0		Dry	Irlanda	CP	Production	BAWW	T	I	M			PBG	Marta	2002
139	0	0	3	0	5	0	0	0	0	0		Dry	Irlanda	CP	Production	BAWW	T	I	M	Scolytidae+++Formicidae+Formicidae	Large+Medium+Medium+Large+Medium	PBG	Marta	2002
931	0	0	2	0	0	0	0	0	0	0		Dry	Irlanda	CP	Production	BAWW	T	I	M			PBG	Marta	2003
932	0	0	1	0	5	1	1	0	0	1		Dry	Irlanda	CP	Production	BAWW	T	I	M	Chrysomelidae+Formicidae+Tingidae+Phlaeothripidae	Medium+Medium+Medium+Small	PBG	Marta	2003
618	0	0	4	0	1	0	0	0	0	0		Dry	Belen	TP	Rustic	BAWW	T	I	M	Bruchidae+Curculionidae++Formicidae	Medium+Small+Medium+Large	PBG	Marta	2002
619	0	0	3	1	15	1	0	0	0	0		Dry	Belen	TP	Rustic	BAWW	T	I	M	Chrysomelidae+++Formicidae	Medium++Medium+Medium+Medium+Medium	PBG	Marta	2002
620	0	0	1	0	7	0	1	0	0	0		Dry	Belen	TP	Rustic	BAWW	T	I	M	Curculionidae+Formicidae+Formicidae+Microhymenoptera	Medium+Medium+Medium+Small	PBG	Marta	2002
628	0	0	1	0	0	0	0	0	0	0		Dry	Belen	TP	Rustic	BAWW	T	I	M	Scarabaeidae	Medium	PBG	Marta	2002
114	1	0	0	0	0	0	0	1	1	1		Dry	Irlanda	TP	Restoration	BAWW	T	I	M	Theridiidae	Medium+Medium+Large+Medium	SML	Marta	2001
186	0	1	3	0	1	0	1	0	0	0		Dry	Irlanda	TP	Restoration	BAWW	T	I	M	Formicidae+Microhymenoptera	Medium+Medium+Medium+Medium+Small+Small	SML	Marta	2001
188	0	0	1	0	0	0	0	0	0	0		Dry	Irlanda	TP	Restoration	BAWW	T	I	M		Small	SML	Marta	2001
189	0	0	9	0	5	0	5	0	0	0		Dry	Irlanda	TP	Restoration	BAWW	T	I	M	Curculionidae+Chrysomelidae++Coccinelidae+Chrysomelidae++Formicidae+Formicidae+Formicidae+Formicidae+Microhymenoptera+Microhymenoptera	Medium+Medium+Medium+Medium+Large+Medium+Medium+Medium+Medium+Large+Small+Small	SML	Marta	2001
119	0	0	1	0	0	0	0	0	0	0		Dry	Irlanda	CP	Production	BHVI	C	G	M	Chrysomelidae	Large	SML	Marta	2001
1012	1	1	5	0	3	0	1	0	0	0		Dry	Irlanda	CP	Production	BHVI	C	G	M	Membracidae+Cerambycidae+Elateridae++++Formicidae+Formicidae+Cynipidae	Medium+Medium+Large+Large+Large+Medium+Medium+Medium+Small+Medium	SML	SML	2001
1013	2	2	2	0	0	0	0	0	0	0		Dry	Irlanda	CP	Production	BHVI	C	G	M	Membracidae+Membracidae+Curculionidae+	Medium+Small+Medium+Medium+Medium+Large	SML	SML	2001
199	0	6	1	1	0	0	0	1	0	0		Dry	Irlanda	TP	Restoration	BHVI	C	G	M	Membracidae+Membracidae	Large+Medium+Large+Medium+Large	SML	Marta	2001
142	0	0	1	0	0	0	0	0	0	1		Dry	Irlanda	CP	Production	BTNW	C	I	M		Medium+Small	PBG	Marta	2002
1014	0	5	3	0	0	0	0	1	0	0		Dry	Irlanda	CP	Production	BTNW	C	I	M	Membracidae+Curculionidae++	Medium+Medium+Small++Medium	SML	SML	2001
1015	0	0	1	0	0	1	0	0	0	0		Dry	Irlanda	CP	Production	BTNW	C	I	M		Large+Large	SML	SML	2001
1016	0	4	4	3	0	1	2	1	0	3		Dry	Irlanda	CP	Production	BTNW	C	I	M	Membracidae+Curculionidae++++Anthocoridae+Pseudocaeciliidae	Medium+Medium+Medium+Small+Small+Small+Small+Small+Small+Medium+Medium+Small	SML	SML	2001
615	0	0	0	1	0	1	0	0	0	1		Dry	Belen	TP	Rustic	BTNW	C	I	M	Psyllidae	Medium+Medium+Medium	PBG	Marta	2002
616	0	0	1	0	0	0	0	0	0	0		Dry	Belen	TP	Rustic	BTNW	C	I	M		Medium	PBG	Marta	2002
617	0	0	3	0	0	0	0	0	0	0		Dry	Belen	TP	Rustic	BTNW	C	I	M		Medium+Medium+	PBG	Marta	2002
933	0	1	2	0	1	1	2	0	0	0		Dry	Belen	TP	Rustic	BTNW	C	I	M	Cicadellidae+Bruchidae+Chrysomelidae+Formicidae	Medium+Medium+Medium+Medium+Medium+Medium+	PBG	Marta	2003
934	0	0	1	0	1	0	5	0	0	1		Dry	Belen	TP	Rustic	BTNW	C	I	M	Formicidae+Mymaridae	Medium+Small+Small+Medium+Small+Small	PBG	Marta	2003
201	0	2	0	0	0	0	0	0	0	0		Dry	Irlanda	TP	Restoration	BTNW	C	I	M	Membracidae	Large+Medium	SML	Marta	2001
20	0	0	1	0	0	0	0	1	0	0		Wet	Belen	CP	Production	CABW	S	I	R	Curculionidae	Medium+Large	SML	SML	2001
328	0	0	1	0	0	0	0	0	0	0		Wet	Belen	CP	Production	CABW	S	I	R	Meloidae	Large	SML	Marta	2001
333	0	1	2	0	0	1	1	0	0	0		Wet	Belen	CP	Production	CABW	S	I	R	Reduviidae+Microhymenoptera	Medium+Medium++Large+Medium	SML	Marta	2001
339	0	0	1	0	0	1	0	0	1	0		Wet	Belen	CP	Production	CABW	S	I	R	Curculionidae+Alydidae	Medium+Large+Medium	SML	Marta	2001
1063	0	0	1	0	0	0	0	1	0	0		Wet	Belen	CP	Production	CABW	S	I	R		Medium+Medium	SML	SML	2001
327	0	0	1	0	0	0	0	0	0	0		Wet	Hamburgo	SM	Production	CABW	S	I	R		Medium	SML	Marta	2001
330	0	1	1	0	0	0	0	0	0	0		Wet	Hamburgo	SM	Production	CABW	S	I	R		Medium	SML	Marta	2001
331	0	0	2	0	0	0	0	0	0	0		Wet	Hamburgo	SM	Production	CABW	S	I	R		Large+Large	SML	Marta	2001
332	0	0	1	0	0	1	0	0	0	0		Wet	Hamburgo	SM	Production	CABW	S	I	R		Large	SML	Marta	2001
336	0	0	0	0	0	0	1	0	0	0		Wet	Hamburgo	SM	Production	CABW	S	I	R	Microhymenoptera	Small	SML	Marta	2001
337	0	0	0	0	0	0	0	0	1	0		Wet	Hamburgo	SM	Production	CABW	S	I	R		Large	SML	Marta	2001
338	0	0	1	0	0	1	1	0	0	0		Wet	Hamburgo	SM	Production	CABW	S	I	R	Cleridae	Medium+Medium+Large	SML	Marta	2001
340	0	0	2	0	0	0	0	0	0	1		Wet	Hamburgo	SM	Production	CABW	S	I	R	Curculionidae+Chrysomelidae+Forficulidae	Medium+Medium+Large	SML	Marta	2001
1057	3	0	4	0	1	1	0	0	0	1		Wet	Hamburgo	SM	Production	CABW	S	I	R	Formicidae+Nabidae+Chrysopidae	Large+Medium+Small+Medium+Medium+Medium+Small+Small+Large+Large	SML	SML	2001
1058	1	0	5	0	0	0	0	0	0	0		Wet	Hamburgo	SM	Production	CABW	S	I	R	Curculionidae+Curculionidae++	Large+Large+Large+Large+Large	SML	SML	2001
1059	1	0	0	0	0	0	0	1	0	0		Wet	Hamburgo	SM	Production	CABW	S	I	R		Medium	SML	SML	2001
1060	0	0	0	0	10	0	0	1	1	0		Wet	Hamburgo	SM	Production	CABW	S	I	R	Formicidae+Formicidae	Large+Medium+Medium+Large	SML	SML	2001
1061	1	1	1	0	0	0	0	1	0	0		Wet	Hamburgo	SM	Production	CABW	S	I	R	Cercopidae	Large+Medium+Medium+Medium	SML	SML	2001
1062	1	0	0	0	0	0	1	1	1	0		Wet	Hamburgo	SM	Production	CABW	S	I	R		Small+Small+Medium+Large	SML	SML	2001
811	1	0	4	0	0	1	0	0	1	0		Wet	Belen	TP	Rustic	CABW	S	I	R	Bruchidae+Chrysomelidae+Curculionidae+	Medium+Medium++Medium	PBG	Marta	2003
626	0	1	2	0	0	0	0	1	0	0		Dry	Belen	TP	Rustic	CABW	S	I	R	Cixiidae+Alleculidae+	Large+Medium++Medium	PBG	Marta	2002
627	0	0	2	0	0	0	0	0	0	0		Dry	Belen	TP	Rustic	CABW	S	I	R		Large+Medium	PBG	Marta	2002
810	1	0	2	0	2	1	0	0	0	0		Dry	Belen	TP	Rustic	CABW	S	I	R	Chrysomelidae+Bruchidae+Formicidae+Formicidae	Medium+Medium+Small+Medium	PBG	Marta	2003
126	0	0	1	0	0	0	1	0	0	0		Dry	Irlanda	TP	Restoration	CABW	S	I	R	Microhymenoptera	Medium+Small	SML	Marta	2001
127	0	0	2	1	0	0	0	0	0	0		Dry	Irlanda	TP	Restoration	CABW	S	I	R	Curculionidae+Chrysomelidae	Large+Large+Medium	SML	Marta	2001
1017	0	0	2	0	0	0	1	0	0	0		Dry	Irlanda	CP	Production	CBFL	S	G	R		Small+Small+Medium	SML	SML	2001
922	0	0	1	0	0	0	1	0	0	0		Wet	Belen	TP	Rustic	CBFL	S	G	R		Small+Medium	PBG	Marta	2003
923	1	0	2	0	0	0	1	0	0	1		Wet	Belen	TP	Rustic	CBFL	S	G	R	Araneidae+Ptilidae+Figitidae	Small+Medium+Medium+Small+Medium	PBG	Marta	2003
924	0	0	0	1	0	0	0	0	0	0		Wet	Belen	TP	Rustic	CBFL	S	G	R		Medium	PBG	Marta	2003
345	0	0	0	0	1	0	0	0	0	0		Wet	Belen	CP	Production	CCTH	U	G	R	Formicidae	Medium	SML	Marta	2001
346	0	0	0	0	0	1	0	0	1	0		Wet	Belen	CP	Production	CCTH	U	G	R	Cydnidae	Large+Large	SML	Marta	2001
352	0	0	1	0	0	0	0	0	0	0		Wet	Belen	CP	Production	CCTH	U	G	R		Large	SML	Marta	2001
248	0	1	0	0	0	0	0	0	0	0		Wet	Irlanda	CP	Production	CCTH	U	G	R		Medium	PBG	Marta	2002
252	0	0	1	0	0	0	0	0	0	0		Wet	Irlanda	CP	Production	CCTH	U	G	R	Chrysomelidae	Medium	PBG	Marta	2002
260	0	0	1	0	0	0	0	0	0	2		Wet	Irlanda	CP	Production	CCTH	U	G	R		Small+Small	PBG	Marta	2002
265	0	0	0	0	7	0	0	0	0	0		Wet	Irlanda	CP	Production	CCTH	U	G	R	Formicidae+Formicidae	Large+Medium	PBG	Marta	2002
354	0	0	1	0	0	0	0	0	0	0		Wet	Irlanda	CP	Production	CCTH	U	G	R	Scarabaeidae	Large	SML	Marta	2001
140	0	0	0	0	1	0	0	0	0	0		Dry	Irlanda	CP	Production	CCTH	U	G	R	Formicidae	Medium	PBG	Marta	2002
348	0	0	0	1	0	0	0	0	0	0		Wet	Belen	TP	Rustic	CCTH	U	G	R		Medium	SML	Marta	2001
342	0	0	1	0	0	0	0	0	0	0		Wet	Irlanda	TP	Restoration	CCTH	U	G	R	Scarabaeidae	Large	SML	Marta	2001
1000	0	0	1	0	0	0	0	0	0	1		Wet	Irlanda	TP	Restoration	CCTH	U	G	R	Philopteridae	Medium+Medium	SML	Marta	2001
384	1	0	2	0	0	0	0	0	0	1		Wet	Irlanda	CP	Production	DCFL	C	G	R		Small+Large+Large	SML	Marta	2001
851	0	0	0	0	0	0	2	0	1	0		Wet	Irlanda	CP	Production	DCFL	C	G	R		Large+Medium+Medium	PBG	Marta	2003
1018	0	3	0	0	0	0	0	0	0	0		Dry	Irlanda	CP	Production	DCFL	C	G	R	Membracidae+Membracidae+Membracidae	Large+Large+Large	SML	SML	2001
850	0	0	1	0	1	1	0	0	0	1		Wet	Belen	TP	Rustic	DCFL	C	G	R	Formicidae	Medium+Medium+Small	PBG	Marta	2003
446	1	1	4	0	3	0	0	0	1	0		Wet	Belen	TP	Rustic	GCRW	U	I	R	Cercopidae+Chrysomelidae++Alleculidae+Formicidae	Medium+Medium+Medium+Large+Medium+Medium+Small+Medium	SML	Marta	2001
448	1	2	3	0	0	1	1	0	0	1		Wet	Belen	TP	Rustic	GCRW	U	I	R	Cercopidae+Cicadellidae+Chrysomelidae	Large+Large+Large+Large+Medium+Medium+Medium+Large+Medium	SML	Marta	2001
1019	0	0	4	0	0	0	0	0	0	0		Wet	Belen	TP	Rustic	GCRW	U	I	R		Medium	SML	SML	2001
1020	1	2	2	0	1	0	1	0	0	0		Wet	Belen	TP	Rustic	GCRW	U	I	R	Cercopidae+Cercopidae+Formicidae	Large+Medium+Medium+Medium+Medium+Medium+Large	SML	SML	2001
1021	0	0	2	0	3	0	0	0	0	0		Wet	Belen	TP	Rustic	GCRW	U	I	R	Formicidae+Formicidae+Formicidae	Medium+Medium+Large+Large+Large	SML	SML	2001
570	0	1	2	1	1	0	0	0	0	0		Dry	Belen	TP	Rustic	GCRW	U	I	R	Formicidae	Medium+Medium++Medium+Small	PBG	Marta	2002
571	0	0	3	2	0	0	2	0	0	0		Dry	Belen	TP	Rustic	GCRW	U	I	R	Scolytidae+++Psychodidae++Microhymenoptera+	Small+Medium+Large+Medium+Medium+Small+Medium	PBG	Marta	2002
833	0	0	2	0	0	0	0	1	0	0		Dry	Belen	TP	Rustic	GCRW	U	I	R		Small	PBG	Marta	2003
834	1	3	3	1	0	1	4	0	0	0		Dry	Belen	TP	Rustic	GCRW	U	I	R	Cicadellidae+Curculionidae+Chrysomelidae++Reduviidae+Microhymenoptera+++Microhymenoptera	Medium+Medium+Small+Medium+Small+Medium+Medium+Small+Medium+Medium+Small	PBG	Marta	2003
835	0	0	1	0	0	0	0	0	0	0		Dry	Belen	TP	Rustic	GCRW	U	I	R		Small	PBG	Marta	2003
911	0	1	2	2	0	2	0	1	0	2		Dry	Irlanda	CP	Production	GREL	C	G	R	Cicadellidae+Chrysomelidae+Sciaridae++Tingidae++Aphididae+Psyllidae	Medium+Medium+Medium+Medium+Medium+Large+Medium+Medium+Medium+Medium	PBG	Marta	2003
914	0	0	2	0	0	0	0	0	1	0		Wet	Belen	TP	Rustic	GREL	C	G	R	Chrysomelidae	Medium+Medium+Medium	PBG	Marta	2003
1022	0	0	6	0	7	0	0	1	0	0		Wet	Belen	TP	Rustic	GREL	C	G	R	Formicidae+Formicidae+Formicidae	Medium+Medium+Large+Large+Large+Medium	SML	SML	2001
637	0	0	1	0	0	0	1	0	0	0		Dry	Belen	TP	Rustic	GREL	C	G	R		Medium+Medium	PBG	Marta	2003
912	0	1	2	1	0	0	3	0	0	0		Dry	Belen	TP	Rustic	GREL	C	G	R	Membracidae+Lycidae+Chrysomelidae+Braconidae++	Medium+Medium+Medium+Medium+Medium+Medium+Medium	PBG	Marta	2003
913	0	0	2	0	0	0	0	0	0	0		Dry	Belen	TP	Rustic	GREL	C	G	R		Medium	PBG	Marta	2003
915	0	0	0	0	0	0	0	0	1	0		Dry	Belen	TP	Rustic	GREL	C	G	R		Medium	PBG	Marta	2003
358	0	0	1	0	0	0	0	0	0	0		Wet	Belen	CP	Production	HOWR	S	I	R		Medium	SML	Marta	2001
360	0	0	2	0	0	0	1	0	0	0		Wet	Belen	CP	Production	HOWR	S	I	R	Chrysomelidae+	Medium+Large+Small	SML	Marta	2001
1027	1	1	0	0	4	0	2	1	0	0		Wet	Belen	CP	Production	HOWR	S	I	R	Cicadellidae+Formicidae+Formicidae+Formicidae+Scelionidae+Chalcidoidea	Medium+Medium+Medium+Medium+Medium+Small+Small+Large	SML	SML	2001
1028	0	0	0	0	4	0	0	0	0	0		Wet	Belen	CP	Production	HOWR	S	I	R	Formicidae+Formicidae+Formicidae	Large+Medium+Large	SML	SML	2001
1029	1	0	4	0	6	2	1	1	0	0		Wet	Belen	CP	Production	HOWR	S	I	R	Curculionidae+Elateridae+Curculionidae+Formicidae+Nabidae+Chalcidoidea	Medium+Medium+Large+Medium+Small+Large+Medium+Small+Medium	SML	SML	2001
228	0	1	1	0	0	1	0	0	0	0		Wet	Irlanda	CP	Production	HOWR	S	I	R		Medium+Medium+Medium	PBG	Marta	2002
242	0	0	0	0	0	0	0	0	0	1		Wet	Irlanda	CP	Production	HOWR	S	I	R		Small	PBG	Marta	2002
249	0	0	0	0	0	1	2	1	0	1		Wet	Irlanda	CP	Production	HOWR	S	I	R	Ichneumonidae+	Medium+Medium+Medium+Medium+Large	PBG	Marta	2002
256	0	0	1	1	0	1	0	0	0	0		Wet	Irlanda	CP	Production	HOWR	S	I	R	Ceratopogonidae	Medium+Medium+Medium	PBG	Marta	2002
266	0	0	1	0	0	0	0	0	0	0		Wet	Irlanda	CP	Production	HOWR	S	I	R		Medium	PBG	Marta	2002
359	0	0	0	0	1	0	0	0	0	0		Wet	Irlanda	CP	Production	HOWR	S	I	R	Formicidae	Medium	SML	Marta	2001
361	0	0	0	0	0	1	0	0	0	0		Wet	Irlanda	CP	Production	HOWR	S	I	R		Medium	SML	Marta	2001
369	0	0	0	0	0	1	0	0	1	2		Wet	Irlanda	CP	Production	HOWR	S	I	R		Medium+Medium+Large+Large	SML	Marta	2001
370	0	0	0	1	0	1	1	0	0	1		Wet	Irlanda	CP	Production	HOWR	S	I	R	Chloropidae+Microhymenoptera+Forficulidae	Medium+Medium+Small+Large	SML	Marta	2001
802	0	1	1	0	1	1	0	0	0	0		Wet	Irlanda	CP	Production	HOWR	S	I	R	Formicidae	Medium+Medium+Small+Medium	PBG	Marta	2003
803	1	0	1	0	0	1	0	0	0	0		Wet	Irlanda	CP	Production	HOWR	S	I	R	Lygaeidae	Medium+Medium	PBG	Marta	2003
805	1	1	1	0	1	0	0	0	1	1		Wet	Irlanda	CP	Production	HOWR	S	I	R	Formicidae+Entomobryidae	Large+Medium+Small+Medium+Small	PBG	Marta	2003
806	1	0	0	0	0	0	0	0	0	0		Wet	Irlanda	CP	Production	HOWR	S	I	R			PBG	Marta	2003
807	0	0	0	0	0	1	0	0	0	0		Wet	Irlanda	CP	Production	HOWR	S	I	R			PBG	Marta	2003
808	0	0	1	0	0	0	1	0	0	0		Wet	Irlanda	CP	Production	HOWR	S	I	R		Medium	PBG	Marta	2003
809	3	0	0	0	0	0	0	0	0	0		Wet	Irlanda	CP	Production	HOWR	S	I	R	Lycosidae+Lycosidae+	Medium+Medium+	PBG	Marta	2003
1026	0	0	1	0	0	1	0	0	0	0		Wet	Irlanda	CP	Production	HOWR	S	I	R		Medium+Medium	SML	SML	2001
795	0	0	1	0	2	0	0	0	0	0		Dry	Irlanda	CP	Production	HOWR	S	I	R	Hydrophilidae+Formicidae	Medium+Medium	PBG	Marta	2003
796	0	0	0	0	1	2	0	0	0	0		Dry	Irlanda	CP	Production	HOWR	S	I	R	Formicidae	Medium+Large+Small	PBG	Marta	2003
797	0	0	0	0	2	1	1	0	0	0		Dry	Irlanda	CP	Production	HOWR	S	I	R	Formicidae+Formicidae+Microhymenoptera	Medium+Large+Large+Small	PBG	Marta	2003
798	0	0	0	0	1	1	0	0	0	0		Dry	Irlanda	CP	Production	HOWR	S	I	R	Formicidae	Medium+Medium	PBG	Marta	2003
362	1	0	1	0	0	0	0	0	0	0		Wet	Hamburgo	SM	Production	HOWR	S	I	R	Rhipiceridae	Medium+Medium	SML	Marta	2001
356	0	1	2	1	1	1	0	0	0	0		Wet	Belen	TP	Rustic	HOWR	S	I	R	Formicidae	Medium+Large+Medium+Small+Medium+Medium	SML	Marta	2001
363	0	1	1	1	0	1	1	0	0	0		Wet	Belen	TP	Rustic	HOWR	S	I	R	Microhymenoptera	Medium+Medium+Medium+Medium+Small	SML	Marta	2001
366	1	0	0	0	0	0	0	0	0	0		Wet	Belen	TP	Rustic	HOWR	S	I	R		Medium	SML	Marta	2001
367	0	0	1	0	0	0	0	1	0	0		Wet	Belen	TP	Rustic	HOWR	S	I	R		Medium+Large	SML	Marta	2001
799	0	0	0	1	0	1	0	0	0	0		Wet	Belen	TP	Rustic	HOWR	S	I	R	Ceratopogonidae	Medium	PBG	Marta	2003
800	0	0	1	0	1	1	0	0	0	0		Wet	Belen	TP	Rustic	HOWR	S	I	R	Curculionidae+Formicidae	Medium+Large+Medium	PBG	Marta	2003
804	0	0	3	1	0	0	0	0	0	0		Wet	Belen	TP	Rustic	HOWR	S	I	R	Culicidae	Medium+Medium+Medium+Medium	PBG	Marta	2003
1023	2	0	1	0	1	2	0	0	0	0		Wet	Belen	TP	Rustic	HOWR	S	I	R	Formicidae+Nabidae+	Medium+Large+Medium+Large+Large	SML	SML	2001
1024	2	0	3	0	1	0	1	2	0	0		Wet	Belen	TP	Rustic	HOWR	S	I	R	Curculionidae++Formicidae	Large+Medium+Medium+Medium+Small+Large+Large+Large+Medium	SML	SML	2001
121	0	0	0	0	0	1	0	0	0	0		Dry	Irlanda	TP	Restoration	HOWR	S	I	R		Large	SML	Marta	2001
212	0	0	1	0	0	1	1	0	0	1		Dry	Irlanda	TP	Restoration	HOWR	S	I	R	Microhymenoptera+Entomobryidae	Large+Medium+Small+Small	SML	Marta	2001
548	0	0	1	0	4	0	0	0	0	0		Dry	Irlanda	TP	Restoration	HOWR	S	I	R	Formicidae	Large+Medium	PBG	Marta	2002
145	0	1	1	1	4	0	0	0	0	0		Dry	Irlanda	CP	Production	LEFL	S	I	M	Chrysomelidae+Formicidae	Medium+Medium+Large+Medium	PBG	Marta	2002
146	0	0	1	0	1	0	0	0	0	0		Dry	Irlanda	CP	Production	LEFL	S	I	M	Formicidae	Medium+Large	PBG	Marta	2002
204	0	1	2	0	3	0	4	0	0	0		Dry	Irlanda	CP	Production	LEFL	S	I	M	Cicadellidae+Curculionidae++Formicidae+Formicidae+Microhymenoptera	Large+Medium+Medium+Large+Medium+Medium+Small	SML	Marta	2001
724	0	0	0	1	3	0	3	0	0	0		Dry	Irlanda	CP	Production	LEFL	S	I	M	Formicidae+Formicidae+Formicidae+Sphecidae+Chalcididae+	Large+Medium+Medium+Medium+Large+Medium+Medium	PBG	Marta	2003
725	0	0	0	0	10	0	4	0	0	0		Dry	Irlanda	CP	Production	LEFL	S	I	M	Formicidae+Formicidae+Formicidae+Formicidae+Formicidae+Sphecidae+Apidae++	Medium+Medium+Medium+Medium+Large+Large+Medium+Small+Medium	PBG	Marta	2003
1030	1	1	0	0	2	0	2	2	0	0		Dry	Irlanda	CP	Production	LEFL	S	I	M	Membracidae+Formicidae+Microhymenoptera+Cynipidae	Small+Medium+Medium+Small+Medium+Large	SML	SML	2001
630	0	0	0	0	0	0	1	0	0	0		Dry	Belen	TP	Rustic	LEFL	S	I	M		Large	PBG	Marta	2002
726	0	1	1	1	1	0	2	0	0	0		Dry	Belen	TP	Rustic	LEFL	S	I	M	Cicadellidae+Chrysomelidae+Ceratopogonidae+Formicidae+Chalcididae+	Medium+Medium+Small+Medium+Medium+Large	PBG	Marta	2003
727	0	0	1	0	1	0	2	0	0	0		Dry	Belen	TP	Rustic	LEFL	S	I	M	Elateridae+Formicidae	Medium+Large+Medium+Medium	PBG	Marta	2003
123	0	0	0	0	0	0	1	0	0	0		Dry	Irlanda	TP	Restoration	LEFL	S	I	M		Large	SML	Marta	2001
125	0	1	1	0	0	0	0	0	0	0		Dry	Irlanda	TP	Restoration	LEFL	S	I	M		Medium+Large	SML	Marta	2001
215	0	0	0	0	0	0	1	0	0	0		Dry				LEFL	S	I	M		Medium	SML	Marta	2001
1032	4	0	0	0	0	0	0	2	0	0		Wet	Belen	CP	Production	LESG	C	I	R		Large+Large+Medium	SML	SML	2001
948	1	0	1	0	0	0	0	0	0	0		Wet	Irlanda	CP	Production	LESG	C	I	R		Medium+Medium	PBG	Marta	2003
566	0	0	2	0	0	1	0	0	0	0		Dry	Belen	TP	Rustic	LESG	C	I	R	Curculionidae+	Small++Medium	PBG	Marta	2002
567	0	0	1	0	0	0	0	0	0	0		Dry	Belen	TP	Rustic	LESG	C	I	R			PBG	Marta	2002
568	0	1	0	1	0	0	1	0	0	0		Dry	Belen	TP	Rustic	LESG	C	I	R	Microhymenoptera	Medium+Small	PBG	Marta	2002
569	0	0	1	0	0	0	0	0	0	0		Dry	Belen	TP	Rustic	LESG	C	I	R		Medium	PBG	Marta	2002
203	0	0	4	0	0	1	0	0	0	0		Dry	Irlanda	TP	Restoration	LESG	C	I	R	Curculionidae+Chrysomelidae+	Medium+Medium+Large+Small	SML	Marta	2001
79	0	1	3	1	0	0	0	1	0	0		Dry	Irlanda	CP	Production	MAWA	U	I	M	Cerambycidae+Chrysomelidae+	Large+Large+Medium+Medium+Large+Medium	SML	Marta	2001
531	0	0	2	0	0	0	0	0	0	0		Dry	Irlanda	CP	Production	MAWA	U	I	M	Curculionidae	Medium	PBG	Marta	2002
532	0	0	4	0	0	0	1	0	0	0		Dry	Irlanda	CP	Production	MAWA	U	I	M	Scolytidae+Chrysomelidae	Medium+Large+Medium	PBG	Marta	2002
705	0	1	0	1	1	1	1	0	0	0		Dry	Irlanda	CP	Production	MAWA	U	I	M	Cercopidae+Formicidae	Medium+Small+Large+Small	PBG	Marta	2003
706	0	1	0	1	0	1	0	0	0	0		Dry	Irlanda	CP	Production	MAWA	U	I	M	Cercopidae	Medium+Small	PBG	Marta	2003
709	0	0	1	0	0	1	6	0	0	0		Dry	Irlanda	CP	Production	MAWA	U	I	M	Reduviidae	Medium+Medium+Medium+Medium	PBG	Marta	2003
710	0	0	2	0	0	0	0	0	0	2		Dry	Irlanda	CP	Production	MAWA	U	I	M	Curculionidae++Phlaeothripidae	Medium+Medium+Small+Small	PBG	Marta	2003
1034	1	5	3	0	0	0	5	0	0	0		Dry	Irlanda	CP	Production	MAWA	U	I	M	Microhymenoptera+Microhymenoptera+Braconidae++Microhymenoptera	Small+Medium+Medium+Medium+Small+Medium+Medium+Medium+Medium+Small	SML	SML	2001
1035	1	4	0	0	0	1	0	0	0	0		Dry	Irlanda	CP	Production	MAWA	U	I	M	Reduviidae	Small+Medium+Medium	SML	SML	2001
530	0	0	2	0	1	0	0	0	0	0		Dry	Belen	TP	Rustic	MAWA	U	I	M	Curculionidae++Formicidae	Large+Medium+Medium	PBG	Marta	2002
707	0	0	4	0	1	2	0	0	0	0		Dry	Belen	TP	Rustic	MAWA	U	I	M	Bruchidae+Nitidulidae+Curculionidae+Scolytidae+Formicidae	Small+Medium+Medium+Medium+Large+Large+Medium	PBG	Marta	2003
708	1	0	6	0	0	1	2	0	0	0		Dry	Belen	TP	Rustic	MAWA	U	I	M	Scolytidae+Bruchidae++Anthicidae+Curculionidae+Microhymenoptera+Braconidae	Medium+Small+Medium+Small+Small+Small+Small+Small+Medium	PBG	Marta	2003
74	0	1	0	0	4	0	1	0	0	0		Dry	Irlanda	TP	Restoration	MAWA	U	I	M	Formicidae+Formicidae+Braconidae	Large+Large+Medium+Medium	SML	Marta	2001
75	0	1	0	0	1	0	1	0	0	0		Dry	Irlanda	TP	Restoration	MAWA	U	I	M	Formicidae	Medium+Large+Medium	SML	Marta	2001
76	0	1	6	1	0	0	2	0	0	0		Dry	Irlanda	TP	Restoration	MAWA	U	I	M	Membracidae+Chrysomelidae+++Braconidae+	Large+Large+Medium+Large+Medium+Small+Medium+Medium	SML	Marta	2001
77	0	2	2	0	7	0	1	4	0	0		Dry	Irlanda	TP	Restoration	MAWA	U	I	M	Cicadellidae+Cerambycidae++Formicidae+Formicidae+Formicidae	Large+Large+Small+Medium+Medium+Medium+Small+Large+Large	SML	Marta	2001
78	0	1	3	0	1	0	0	1	0	0		Dry	Irlanda	TP	Restoration	MAWA	U	I	M	Curculionidae+Bruchidae+Formicidae	Medium+Medium+Medium+Small+Medium	SML	Marta	2001
80	0	1	0	0	1	1	1	0	0	0		Dry	Irlanda	TP	Restoration	MAWA	U	I	M	Formicidae	Medium+Medium+Medium+Large	SML	Marta	2001
131	0	1	1	0	1	1	1	0	0	0		Dry	Irlanda	TP	Restoration	MAWA	U	I	M	Coccinelidae+Formicidae	Medium+Large+Large+Large+Medium	SML	Marta	2001
217	0	1	0	0	0	0	0	0	0	0		Dry	Irlanda	TP	Restoration	MAWA	U	I	M		Medium	SML	Marta	2001
220	0	1	3	0	1	0	0	0	0	0		Dry	Irlanda	TP	Restoration	MAWA	U	I	M	Cercopidae+Curculionidae++Curculionidae+Formicidae	Large+Small+Medium+Medium+Medium	SML	Marta	2001
224	0	0	6	0	0	1	2	1	0	0		Dry	Irlanda	TP	Restoration	MAWA	U	I	M	Cerambycidae+Chrysomelidae+Coccinelidae++Pentatomidae+Microhymenoptera+Microhymenoptera	Medium+Medium+Medium+Medium+Medium+Small+Medium+Large	SML	Marta	2001
2	0	1	0	0	1	0	0	0	0	0		Dry	Irlanda	CP	Production	NAWA	C	G	M	Cercopidae+Formicidae	Medium+Small	SML	Marta	2001
44	0	1	14	2	0	0	0	0	0	3		Dry	Irlanda	CP	Production	NAWA	C	G	M	Scolytidae+Chrysomelidae++Tephritidae++Merothripidae+	Medium+Medium+Large+Large+Medium+Medium+Medium+Large+Medium+Medium	PBG	Marta	2002
45	0	0	2	0	0	0	0	0	0	0		Dry	Irlanda	CP	Production	NAWA	C	G	M	Scolytidae+	Medium+Large	SML	Marta	2001
46	0	0	1	0	0	0	0	0	0	1		Dry	Irlanda	CP	Production	NAWA	C	G	M		Medium+Small	SML	Marta	2001
47	0	1	2	1	0	0	1	0	0	0		Dry	Irlanda	CP	Production	NAWA	C	G	M		Medium+Medium+Large+Medium+Medium	SML	Marta	2001
49	0	0	1	0	1	0	0	0	0	0		Dry	Irlanda	CP	Production	NAWA	C	G	M	Alleculidae+Formicidae	Medium+Medium	SML	Marta	2001
50	0	0	2	0	1	1	0	0	0	1		Dry	Irlanda	CP	Production	NAWA	C	G	M	Cucujidae+Formicidae+Pentatomidae+Entomobryidae	Medium+Medium+Large+Large+Medium	SML	Marta	2001
51	0	1	3	0	0	0	3	0	0	2		Dry	Irlanda	CP	Production	NAWA	C	G	M	Cercopidae+Chrysomelidae+++Microhymenoptera++	Small+Large+Large+Large+Medium+Small+Medium+Large+Small	SML	Marta	2001
52	0	1	6	0	5	0	0	0	0	0		Dry	Irlanda	CP	Production	NAWA	C	G	M	Formicidae	Large+Large+Medium+Medium	SML	Marta	2001
53	0	0	2	1	10	0	1	0	0	1		Dry	Irlanda	CP	Production	NAWA	C	G	M	Chrysomelidae++Formicidae+Formicidae+Microhymenoptera+Phlaeothripidae	Medium+Large+Large+Medium+Medium+Small+Small	SML	Marta	2001
59	0	0	2	0	0	0	0	0	0	0		Dry	Irlanda	CP	Production	NAWA	C	G	M	Melandryidae+	Medium+Medium	SML	Marta	2001
60	0	0	1	0	0	0	0	0	0	1		Dry	Irlanda	CP	Production	NAWA	C	G	M		Medium+Small	PBG	Marta	2002
61	0	1	2	0	10	0	1	0	0	0		Dry	Irlanda	CP	Production	NAWA	C	G	M	Cercopidae+Curculionidae+Formicidae+Microhymenoptera	Large+Large+Medium+Medium+Small	PBG	Marta	2002
62	0	0	0	0	0	0	1	0	0	0		Dry	Irlanda	CP	Production	NAWA	C	G	M		Medium	PBG	Marta	2002
169	0	1	3	1	0	0	0	1	0	0		Dry	Irlanda	CP	Production	NAWA	C	G	M	Cercopidae+Chrysomelidae+	Medium+Medium+Medium+Large+Medium+Medium	SML	Marta	2001
170	0	0	1	1	0	1	2	1	0	0		Dry	Irlanda	CP	Production	NAWA	C	G	M	Lygaeidae+Microhymenoptera+	Large+Medium+Medium+Small+Medium+Large	SML	Marta	2001
679	1	0	8	2	0	3	2	1	0	4		Dry	Irlanda	CP	Production	NAWA	C	G	M	Miridae+Nitidulidae+Bruchidae++Chrysomelidae+Curculionidae+Coccinelidae++Aphididae	Medium+Medium+Medium+Small+Medium+Medium+Small+Small+Medium+Medium+Medium+Medium+Small+Medium+Medium+Medium+Medium+Large+Small+Small	PBG	Marta	2003
680	0	0	0	1	0	1	1	0	0	0		Dry	Irlanda	CP	Production	NAWA	C	G	M	Chalcididae	Large+Small	PBG	Marta	2003
681	0	0	0	0	1	0	0	2	0	0		Dry	Irlanda	CP	Production	NAWA	C	G	M	Formicidae	Small+Small	PBG	Marta	2003
682	0	1	6	1	2	0	5	0	0	1		Dry	Irlanda	CP	Production	NAWA	C	G	M	Cercopidae+Curculionidae+Cucujidae+Chrysomelidae+++Formicidae+Formicidae+Microhymenoptera	Medium+Small+Medium+Medium+Medium+Medium+Small+Medium+Medium+Small+Small	PBG	Marta	2003
687	0	1	3	0	0	1	0	0	0	0		Dry	Irlanda	CP	Production	NAWA	C	G	M	Cercopidae+Pentatomidae	Medium+Medium+Medium+Medium+Medium	PBG	Marta	2003
688	0	0	0	0	0	1	0	0	0	1		Dry	Irlanda	CP	Production	NAWA	C	G	M	Entomobryidae	Small	PBG	Marta	2003
689	0	0	1	0	1	0	1	0	0	0		Dry	Irlanda	CP	Production	NAWA	C	G	M	Formicidae	Medium+Small+Medium	PBG	Marta	2003
693	0	0	1	0	1	0	0	0	0	0		Dry	Irlanda	CP	Production	NAWA	C	G	M	Formicidae	Medium	PBG	Marta	2003
694	0	0	0	0	0	1	0	0	0	0		Dry	Irlanda	CP	Production	NAWA	C	G	M			PBG	Marta	2003
695	0	0	1	0	2	0	0	0	0	0		Dry	Irlanda	CP	Production	NAWA	C	G	M	Curculionidae+Formicidae+Formicidae	Medium+Small+Medium	PBG	Marta	2003
698	0	0	1	0	7	1	2	0	0	0		Dry	Irlanda	CP	Production	NAWA	C	G	M	Coccinelidae+Formicidae	Medium+Medium+Medium+Medium	PBG	Marta	2003
699	0	0	1	0	0	1	0	0	1	0		Dry	Irlanda	CP	Production	NAWA	C	G	M	Bruchidae+Tettigoniidae	Small+Medium+Large	PBG	Marta	2003
701	0	0	1	0	1	1	0	0	0	0		Dry	Irlanda	CP	Production	NAWA	C	G	M	Curculionidae+Formicidae	Medium+Medium+Small	PBG	Marta	2003
703	0	0	1	0	4	1	2	0	0	0		Dry	Irlanda	CP	Production	NAWA	C	G	M	Anthicidae+Formicidae+Ichneumonidae	Small+Small+Medium+Small+Medium	PBG	Marta	2003
1009	0	0	2	0	0	0	0	0	0	0		Dry	Irlanda	CP	Production	NAWA	C	G	M	Scarabaeidae+	Medium+	SML	Marta	2001
1038	1	1	1	0	0	2	3	2	0	1		Dry	Irlanda	CP	Production	NAWA	C	G	M	Cercopidae+Lathridiidae+Chalcidoidea+Chrysopidae	Medium+Medium+Small+Medium+Medium+Medium+Small+Medium+Large+Medium	SML	SML	2001
1039	0	0	1	0	0	0	1	1	0	0		Dry	Irlanda	CP	Production	NAWA	C	G	M	Ichneumonidae	Small+Medium+Medium	SML	SML	2001
1041	0	1	1	0	0	0	5	1	0	0		Dry	Irlanda	CP	Production	NAWA	C	G	M	Cercopidae+Chalcidoidea+Chalcidoidea+++	Medium+Small+Small+Small+Medium+Medium+Medium+Medium	SML	SML	2001
1042	0	0	7	0	0	0	2	1	0	0		Dry	Irlanda	CP	Production	NAWA	C	G	M	Microhymenoptera+Microhymenoptera	Small+Small+Medium+Medium+Small+Small+Large	SML	SML	2001
1043	1	2	3	0	0	0	1	0	0	1		Dry	Irlanda	CP	Production	NAWA	C	G	M	Cicadellidae+Cercopidae+Chalcidoidea+Chrysopidae	Medium+Medium+Medium+Small+Medium+Medium+Small+Medium	SML	SML	2001
1044	0	1	1	1	1	0	0	1	0	0		Dry	Irlanda	CP	Production	NAWA	C	G	M	Cercopidae+Formicidae	Medium+Large+Large+Medium+Large	SML	SML	2001
1046	0	0	3	0	0	0	0	0	0	0		Dry	Irlanda	CP	Production	NAWA	C	G	M		Medium+Medium+Medium	SML	SML	2001
1122	0	1	4	0	0	1	0	1	0	0		Dry	Irlanda	CP	Production	NAWA	C	G	M	Cercopidae+Elateridae+Anthocoridae	Medium+Medium+Medium+Medium+Medium+Medium+Medium	SML	SML	2001
519	0	0	3	0	0	0	2	0	0	0		Dry	Belen	TP	Rustic	NAWA	C	G	M	Cucujidae+Microhymenoptera	Medium+Medium+Medium+Medium+Small	PBG	Marta	2002
520	0	1	1	0	0	0	1	0	0	0		Dry	Belen	TP	Rustic	NAWA	C	G	M	Cercopidae+Scolytidae+Chalcididae	Large+Medium+Medium	PBG	Marta	2002
521	0	0	0	0	0	1	0	0	0	0		Dry	Belen	TP	Rustic	NAWA	C	G	M			PBG	Marta	2002
522	0	0	4	0	0	0	1	0	0	0		Dry	Belen	TP	Rustic	NAWA	C	G	M	Curculionidae+Curculionidae+Scolytidae+	Medium+Medium+Medium+Medium+Large	PBG	Marta	2002
523	0	0	2	0	0	1	0	0	0	0		Dry	Belen	TP	Rustic	NAWA	C	G	M	Curculionidae+Chrysomelidae	Large+Large+Medium	PBG	Marta	2002
524	0	0	6	0	4	0	4	0	0	0		Dry	Belen	TP	Rustic	NAWA	C	G	M	Curculionidae+Chrysomelidae+Curculionidae+Formicidae+Formicidae+Cynipidae+++	Large+Large+Large+Medium+Medium+Large+Medium+Medium+Small	PBG	Marta	2002
525	0	0	2	0	1	1	2	0	0	0		Dry	Belen	TP	Rustic	NAWA	C	G	M	Curculionidae+Curculionidae+Formicidae+Nabidae	Large+Medium+Medium+Medium+Medium+Small	PBG	Marta	2002
526	2	0	9	1	0	2	8	0	0	0		Dry	Belen	TP	Rustic	NAWA	C	G	M	Curculionidae+Curculionidae+Curculionidae+Staphylinidae+Scolytidae+++++Tipulidae+Phymatidae+Coreidae+Chalcididae+Cynipidae++++Chalcididae+Cynipidae	Small+Medium+Medium+Large+Medium+Medium+Medium+Medium+Medium+Medium+Large+Large+Large+Medium+Large+Medium+Medium+Small+Medium+Medium	PBG	Marta	2002
527	0	0	3	0	0	1	5	0	0	1		Dry	Belen	TP	Rustic	NAWA	C	G	M	Curculionidae+Chrysomelidae++Microhymenoptera+Thripidae	Small+Medium+Medium+Small+Small+Small	PBG	Marta	2003
528	2	0	4	0	1	2	1	0	0	0		Dry	Belen	TP	Rustic	NAWA	C	G	M	Nitidulidae++Curculionidae++Formicidae+Miridae+Reduviidae+Microhymenoptera	Medium+Medium+Small+Medium+Small++Medium+Medium+Medium+Small	PBG	Marta	2002
529	0	0	2	0	3	0	6	0	0	1		Dry	Belen	TP	Rustic	NAWA	C	G	M	Chrysomelidae++Formicidae+Microhymenoptera+Microhymenoptera+Microhymenoptera+Microhymenoptera+	Small+Medium+Small+Medium+Medium+Small+Small+Small+Small+Medium	PBG	Marta	2002
683	0	0	3	0	1	1	2	0	0	1		Dry	Belen	TP	Rustic	NAWA	C	G	M	Scolytidae++Curculionidae+Formicidae+Microhymenoptera+Aphididae	Medium+Medium+Small+Small+Small+Medium	PBG	Marta	2003
684	0	0	0	0	0	0	1	0	0	0		Dry	Belen	TP	Rustic	NAWA	C	G	M	Microhymenoptera	Small	PBG	Marta	2003
685	0	0	0	0	0	3	5	0	0	1		Dry	Belen	TP	Rustic	NAWA	C	G	M	Microhymenoptera+	Small+Small+Small+Small	PBG	Marta	2003
686	0	0	2	0	1	1	1	0	1	0		Dry	Belen	TP	Rustic	NAWA	C	G	M	Bruchidae++Formicidae+Braconidae	Small+Medium+Small+Small+Small+Medium	PBG	Marta	2003
690	0	0	2	0	1	0	2	0	0	0		Dry	Belen	TP	Rustic	NAWA	C	G	M	Bruchidae++Formicidae+Microhymenoptera+Microhymenoptera	Small++Small+Small+Small	PBG	Marta	2003
691	1	0	7	0	3	7	5	1	0	0		Dry	Belen	TP	Rustic	NAWA	C	G	M	Bruchidae+Nitidulidae++Curculionidae+Coccinelidae+Chrysomelidae+Formicidae	Large+Small+Small+Medium+Medium+Small+Small+Medium+Small+Medium+Small+Large	PBG	Marta	2003
692	0	0	3	0	3	4	0	0	0	0		Dry	Belen	TP	Rustic	NAWA	C	G	M	Bruchidae+Coccinelidae+Leiodidae+Formicidae+Formicidae+Reduviidae	Small+Medium+Medium+Small+Medium+Medium+Medium	PBG	Marta	2003
696	0	0	1	1	0	1	0	0	0	0		Dry	Belen	TP	Rustic	NAWA	C	G	M	Curculionidae	Medium+Small+Small	PBG	Marta	2003
697	0	0	3	0	8	0	5	0	0	0		Dry	Belen	TP	Rustic	NAWA	C	G	M	Curculionidae+Bruchidae++Formicidae+Formicidae+Formicidae+Microhymenoptera	Small+Small+Small+Small+Small+Small+Small+Small+Small+Small	PBG	Marta	2003
700	0	0	3	0	0	0	0	0	0	0		Dry	Belen	TP	Rustic	NAWA	C	G	M		Small+Small+Medium	PBG	Marta	2003
702	0	0	5	0	1	1	3	1	0	0		Dry	Belen	TP	Rustic	NAWA	C	G	M	Bruchidae+Curculionidae+Coccinelidae+++Formicidae+Chalcididae++	Medium+Medium+Small+Large++Small+Small+Medium+Medium+Small	PBG	Marta	2003
704	0	0	1	1	1	0	1	0	0	0		Dry	Belen	TP	Rustic	NAWA	C	G	M	Bruchidae+Ceratopogonidae+Formicidae	Small+Small+Small+Small	PBG	Marta	2003
171	0	1	2	0	0	0	0	0	0	0		Dry	Irlanda	TP	Restoration	NAWA	C	G	M	Cercopidae	Large+Medium+Large	SML	Marta	2001
173	0	1	2	0	0	0	0	0	0	0		Dry	Irlanda	TP	Restoration	NAWA	C	G	M	Cercopidae	Medium+Medium+Medium	SML	Marta	2001
174	1	0	0	0	0	0	0	0	0	0		Dry	Irlanda	TP	Restoration	NAWA	C	G	M	Theridiidae	Medium	SML	Marta	2001
1037	1	4	4	1	0	0	3	5	1	0		Dry	Irlanda	TP	Restoration	NAWA	C	G	M	Cercopidae+Curculionidae++++Chalcidoidea	Medium+Medium+Medium+Small+Small+Medium+Medium+Medium+Large+Medium+Medium	SML	SML	2001
1040	1	0	4	0	0	0	0	3	0	0		Dry	Irlanda	TP	Restoration	NAWA	C	G	M	Curculionidae+++	Large+Medium+Small+Medium+Small+Large+Medium+Medium	SML	SML	2001
57	0	0	0	1	0	0	1	0	0	0		Dry				NAWA	C	G	M	Agaonidae	Medium+Small	SML	Marta	2001
1045	0	0	0	0	0	0	1	1	0	0		Dry				NAWA	C	G	M	Chalcidoidea	Small+Large	SML	SML	2001
438	0	0	0	0	0	0	0	1	0	1		Wet	Belen	CP	Production	OBFL	U	G	R		Small+Medium	SML	Marta	2001
440	1	0	0	0	0	0	0	0	0	0		Wet	Belen	CP	Production	OBFL	U	G	R			SML	Marta	2001
994	1	0	0	0	0	0	0	0	0	0		Wet	Belen	CP	Production	OBFL	U	G	R		Medium	SML	Marta	2001
247	1	0	0	0	0	0	0	1	0	1		Wet	Irlanda	CP	Production	OBFL	U	G	R	Theridiidae	Medium+Medium+Medium	PBG	Marta	2002
253	1	0	0	0	0	0	0	0	0	0		Wet	Irlanda	CP	Production	OBFL	U	G	R			PBG	Marta	2002
255	1	0	0	0	0	0	0	0	0	1		Wet	Irlanda	CP	Production	OBFL	U	G	R		Medium+Medium	PBG	Marta	2002
259	0	0	1	0	0	0	0	0	0	0		Wet	Irlanda	CP	Production	OBFL	U	G	R			PBG	Marta	2002
268	0	0	0	0	1	0	0	0	0	1		Wet	Irlanda	CP	Production	OBFL	U	G	R	Formicidae	Medium+Small	PBG	Marta	2002
273	1	0	0	0	0	0	0	0	0	0		Wet	Irlanda	CP	Production	OBFL	U	G	R		Medium	PBG	Marta	2002
846	0	0	0	0	0	0	0	1	0	0		Wet	Irlanda	CP	Production	OBFL	U	G	R		Small	PBG	Marta	2003
848	1	0	0	0	0	0	0	0	0	2		Wet	Irlanda	CP	Production	OBFL	U	G	R		Small+Medium	PBG	Marta	2003
849	3	0	0	0	0	0	0	0	0	0		Wet	Irlanda	CP	Production	OBFL	U	G	R		Medium	PBG	Marta	2003
141	2	0	0	0	0	0	0	0	0	0		Dry	Irlanda	CP	Production	OBFL	U	G	R		Medium+Medium	PBG	Marta	2002
1048	4	0	0	0	0	0	0	0	0	0		Dry	Irlanda	CP	Production	OBFL	U	G	R		Medium+Medium+Medium+Medium	SML	SML	2001
844	2	0	0	0	0	0	0	1	0	0		Wet	Belen	TP	Rustic	OBFL	U	G	R		Medium+Medium+Medium	PBG	Marta	2003
382	1	0	0	0	0	0	0	0	0	0		Wet	Irlanda	TP	Restoration	OBFL	U	G	R		Medium	SML	Marta	2001
442	1	0	0	0	0	0	0	0	0	0		Wet	Irlanda	TP	Restoration	OBFL	U	G	R		Small	SML	Marta	2001
545	1	0	0	1	0	0	0	0	0	0		Dry	Belen	TP	Rustic	OBFL	U	G	R	Ceratopogonidae	Small	PBG	Marta	2002
719	1	0	0	0	0	0	0	0	0	0		Dry	Belen	TP	Rustic	OBFL	U	G	R			PBG	Marta	2003
720	1	0	0	0	0	1	0	0	0	1		Dry	Belen	TP	Rustic	OBFL	U	G	R		Small+Large+Medium	PBG	Marta	2003
721	2	0	0	0	2	0	0	0	0	0		Dry	Belen	TP	Rustic	OBFL	U	G	R	Formicidae	Medium+Medium+Small	PBG	Marta	2003
722	1	0	1	0	0	0	0	0	0	2		Dry	Belen	TP	Rustic	OBFL	U	G	R	Aphididae	Small+Medium+Medium+Small	PBG	Marta	2003
728	4	0	0	0	0	0	1	0	0	0		Dry	Belen	TP	Rustic	OBFL	U	G	R		Small+Medium+Small	PBG	Marta	2003
400	0	0	1	0	0	1	0	0	0	0		Wet	Belen	CP	Production	OBNT	U	G	R		Large	SML	Marta	2001
951	0	0	2	0	1	0	0	0	0	0		Wet	Belen	CP	Production	OBNT	U	G	R	Formicidae	Medium	SML	Marta	2001
952	0	0	0	0	1	0	2	0	0	0		Wet	Belen	CP	Production	OBNT	U	G	R	Formicidae	Small+Small+Medium	SML	Marta	2001
953	0	1	1	0	3	0	1	0	0	0		Wet	Belen	CP	Production	OBNT	U	G	R	Formicidae+Formicidae	Medium+Medium+Medium+Medium+Large	SML	Marta	2001
1054	1	0	6	0	11	0	0	1	0	0		Wet	Belen	CP	Production	OBNT	U	G	R	Curculionidae+Carabidae+++++Formicidae+Formicidae+Formicidae+Formicidae+Formicidae+Formicidae	Medium+Large+Large+Medium+Medium+Large+Medium+Large+Large+Large+Large+Medium+Medium+Medium	SML	SML	2001
1055	0	0	0	0	6	0	0	1	0	0		Wet	Belen	CP	Production	OBNT	U	G	R	Formicidae+Formicidae+Formicidae+Formicidae	Large+Large+Medium+Large+Large	SML	SML	2001
909	0	1	1	0	3	0	0	0	1	1		Wet	Irlanda	CP	Production	OBNT	U	G	R	Formicidae+Formicidae	Medium+Medium+Small+Medium+Large+Large	PBG	Marta	2003
910	0	0	3	0	1	1	0	1	0	0		Wet	Irlanda	CP	Production	OBNT	U	G	R	Staphylinidae+++Formicidae	Medium+Large+Medium+Small+Medium+Small	PBG	Marta	2003
908	0	0	3	0	7	0	0	0	0	1		Wet	Belen	TP	Rustic	OBNT	U	G	R	Formicidae+Formicidae+Formicidae+Formicidae+Philopteridae	Medium+Medium+Large+Medium+Medium+Medium+Small+Small	PBG	Marta	2003
950	0	0	3	0	1	0	1	0	0	0		Wet	Belen	TP	Rustic	OBNT	U	G	R	Formicidae	Medium+++Medium+Medium	SML	Marta	2001
956	0	0	4	0	2	1	1	0	0	0		Wet	Belen	TP	Rustic	OBNT	U	G	R	Cerambycidae+++Staphylinidae+Formicidae+Formicidae+Cydnidae	Large+Medium+Medium+Medium+Large+Small+Medium+Medium	SML	Marta	2001
1049	0	0	5	1	0	0	0	1	0	0		Wet	Belen	TP	Rustic	OBNT	U	G	R	Anobiidae+++++Chloropidae	Medium+Medium+Medium+Medium+Small+Small+Medium	SML	SML	2001
1050	1	0	0	0	0	0	0	0	0	0		Wet	Belen	TP	Rustic	OBNT	U	G	R		Medium	SML	SML	2001
1051	0	0	1	0	2	0	0	1	0	0		Wet	Belen	TP	Rustic	OBNT	U	G	R	Formicidae+Formicidae	Medium+Large+Large	SML	SML	2001
1052	0	0	3	0	5	0	0	0	0	0		Wet	Belen	TP	Rustic	OBNT	U	G	R	Carabidae+Formicidae+Formicidae	Medium+Medium+Large+Large+Large	SML	SML	2001
1053	0	1	6	0	10	0	2	0	0	0		Wet	Belen	TP	Rustic	OBNT	U	G	R	Membracidae+Formicidae+Formicidae	Medium+Medium+Medium+Large+Large+Medium+Medium+Large+Large+Large	SML	SML	2001
635	0	0	0	0	11	0	1	0	0	0		Dry	Belen	TP	Rustic	OBNT	U	G	R	Formicidae+Formicidae+Formicidae+Formicidae	Small+Medium+Medium+Small+Large	PBG	Marta	2002
907	0	0	3	0	4	0	0	0	1	0		Dry	Belen	TP	Rustic	OBNT	U	G	R	Curculionidae+++Formicidae+Formicidae+Formicidae+Formicidae	Large+Large+Medium+Medium+Medium+Medium+Medium+Large	PBG	Marta	2003
412	0	1	2	0	0	0	0	0	0	0		Wet	Belen	TP	Rustic	OLWO	T	I	R	Cercopidae+Alleculidae+Cerambycidae	Medium+Large+Medium	SML	Marta	2001
900	0	0	14	0	0	2	0	0	0	0		Wet	Belen	TP	Rustic	OLWO	T	I	R	Chrysomelidae+Curculionidae+Curculionidae	Medium+Small+Medium+Medium	PBG	Marta	2003
901	1	0	3	0	0	1	1	0	0	0		Wet	Belen	TP	Rustic	OLWO	T	I	R	Salticidae+Nitidulidae++	Medium+Medium+Medium+Medium+Medium	PBG	Marta	2003
1056	2	2	3	1	2	1	0	0	0	0		Wet	Belen	TP	Rustic	OLWO	T	I	R	Curculionidae+++Formicidae+Formicidae+Anthocoridae	Large+Medium+Medium+Small+Small+Large+Large+Small+Small	SML	SML	2001
612	0	0	2	0	0	1	0	0	0	1		Dry	Belen	TP	Rustic	OLWO	T	I	R	Aphididae	Medium+Medium+Large+Large	PBG	Marta	2002
613	0	1	1	0	0	0	0	0	0	0		Dry	Belen	TP	Rustic	OLWO	T	I	R	Cercopidae+Curculionidae	Medium+Medium	PBG	Marta	2002
614	0	0	0	1	0	0	0	0	0	0		Dry	Belen	TP	Rustic	OLWO	T	I	R	Chloropidae	Medium	PBG	Marta	2002
897	0	1	2	0	0	0	0	0	0	0		Dry	Belen	TP	Rustic	OLWO	T	I	R	Coccinelidae+Scolytidae	Medium+Small+Small	PBG	Marta	2003
898	1	1	1	0	2	1	0	0	0	0		Dry	Belen	TP	Rustic	OLWO	T	I	R	Bruchidae+Formicidae+Formicidae	Medium+Medium+Medium+Medium+Medium	PBG	Marta	2003
899	0	0	2	0	0	1	0	0	0	2		Dry	Belen	TP	Rustic	OLWO	T	I	R	Chrysomelidae+	Small+Medium+Medium+Small+Medium	PBG	Marta	2003
902	0	0	7	0	4	0	1	0	0	0		Dry	Belen	TP	Rustic	OLWO	T	I	R	Bruchidae+Curculionidae+Bruchidae+Curculionidae++Bostrichidae+Formicidae	Medium+Medium+Medium+Small++Medium+Medium+Small	PBG	Marta	2003
82	0	0	1	0	2	1	1	0	0	0		Dry	Irlanda	CP	Production	OVEN	U	I	M	Formicidae	Large+Medium+Large+Medium	SML	Marta	2001
87	0	0	1	0	3	0	0	0	0	1		Dry	Irlanda	CP	Production	OVEN	U	I	M	Formicidae+Sminthuridae	Medium+Medium+Small	PBG	Marta	2002
88	0	0	0	0	8	0	0	0	0	0		Dry	Irlanda	CP	Production	OVEN	U	I	M	Formicidae+Formicidae+Formicidae	Large+Medium+Small	PBG	Marta	2002
712	0	0	0	0	5	0	2	0	0	0		Dry	Irlanda	CP	Production	OVEN	U	I	M	Formicidae+Formicidae+Formicidae	Small+Small+Medium+Small+Medium	PBG	Marta	2003
713	0	0	1	0	1	0	3	0	0	0		Dry	Irlanda	CP	Production	OVEN	U	I	M	Formicidae+Braconidae+Ichneumonidae+	Medium+Small+Medium+Medium+Medium	PBG	Marta	2003
533	0	0	0	1	0	0	0	0	0	1		Dry	Belen	TP	Rustic	OVEN	U	I	M	Psychodidae	Medium+Small	PBG	Marta	2002
714	0	0	0	0	3	0	0	1	0	0		Dry	Belen	TP	Rustic	OVEN	U	I	M	Formicidae+Formicidae+Formicidae	Small+Medium+Small+Small	PBG	Marta	2003
715	0	0	0	0	21	0	1	0	0	0		Dry	Belen	TP	Rustic	OVEN	U	I	M	Formicidae+Formicidae+Formicidae	Small+Medium+Medium+Small	PBG	Marta	2003
81	0	0	0	0	3	0	0	0	0	0		Dry	Irlanda	TP	Restoration	OVEN	U	I	M	Formicidae	Medium	SML	Marta	2001
83	0	0	0	0	34	0	4	0	0	0		Dry	Irlanda	TP	Restoration	OVEN	U	I	M	Formicidae+Formicidae	Medium+Medium+Medium	SML	Marta	2001
84	0	0	0	0	1	0	0	0	0	0		Dry	Irlanda	TP	Restoration	OVEN	U	I	M	Formicidae	Medium	SML	Marta	2001
85	0	0	1	0	22	0	0	0	0	0		Dry	Irlanda	TP	Restoration	OVEN	U	I	M	Curculionidae+Formicidae+Formicidae	Large+Medium+Medium	SML	Marta	2001
86	0	0	1	0	8	0	0	0	0	0		Dry	Irlanda	TP	Restoration	OVEN	U	I	M	Formicidae+Formicidae+Formicidae+Formicidae+Formicidae	Large+Medium+Medium+Large+Large+Small	SML	Marta	2001
196	0	0	1	0	18	0	2	0	0	0		Dry	Irlanda	TP	Restoration	OVEN	U	I	M	Formicidae+Formicidae+Formicidae+Formicidae+Microhymenoptera+	Medium+Medium+Medium+Medium+Large+Small+Medium	SML	Marta	2001
198	0	0	0	0	14	0	0	0	0	0		Dry	Irlanda	TP	Restoration	OVEN	U	I	M	Formicidae+Formicidae+Formicidae	Medium+Medium+Medium	SML	Marta	2001
197	0	0	1	0	1	0	0	0	0	0		Dry				OVEN	U	I	M	Scolytidae+Formicidae	Medium+Medium	SML	Marta	2001
428	0	0	0	0	0	0	0	1	1	0		Wet	Belen	CP	Production	RAWW	S	I	R		Medium+Large	SML	Marta	2001
429	1	1	3	0	0	0	0	2	0	0		Wet	Belen	CP	Production	RAWW	S	I	R	Meloidae++	Large+Medium+Large+Large+Medium+Large+Medium	SML	Marta	2001
432	0	1	1	0	0	1	0	0	1	0		Wet	Belen	CP	Production	RAWW	S	I	R	Cicadidae+Reduviidae	Large+Large+Medium+Medium	SML	Marta	2001
436	1	0	0	1	0	0	1	1	0	0		Wet	Belen	CP	Production	RAWW	S	I	R		Medium+Small+Large+Medium	SML	Marta	2001
437	0	0	1	0	0	0	0	0	0	0		Wet	Belen	CP	Production	RAWW	S	I	R			SML	Marta	2001
1095	1	0	1	0	0	0	0	0	0	0		Wet	Belen	CP	Production	RAWW	S	I	R		Medium+Medium	SML	SML	2001
1100	0	0	1	0	4	0	1	1	0	0		Wet	Belen	CP	Production	RAWW	S	I	R	Curculionidae+Formicidae+Formicidae+Cynipidae	Medium+Small+Medium+Medium+Large	SML	SML	2001
816	0	0	1	0	1	1	0	0	0	0		Wet	Irlanda	CP	Production	RAWW	S	I	R	Formicidae	Small+Medium	PBG	Marta	2003
817	0	0	1	0	2	2	1	0	0	0		Wet	Irlanda	CP	Production	RAWW	S	I	R	Formicidae+Formicidae	Small+Medium+Small+Small+	PBG	Marta	2003
143	0	1	0	0	0	0	0	0	0	0		Dry	Irlanda	CP	Production	RAWW	S	I	R	Cercopidae	Medium	PBG	Marta	2002
431	0	0	1	0	0	0	0	0	0	0		Wet	Belen	TP	Rustic	RAWW	S	I	R		Medium	SML	Marta	2001
435	0	0	1	0	0	0	0	0	0	0		Wet	Belen	TP	Rustic	RAWW	S	I	R		Medium	SML	Marta	2001
818	0	0	5	0	0	1	1	0	0	0		Wet	Belen	TP	Rustic	RAWW	S	I	R	Pentatomidae	Small+Medium+Medium+Medium+Medium+Large+Small	PBG	Marta	2003
819	0	1	2	0	0	1	0	0	0	0		Wet	Belen	TP	Rustic	RAWW	S	I	R		Medium+Medium+Medium	PBG	Marta	2003
966	0	0	0	1	0	0	0	0	0	0		Wet	Belen	TP	Rustic	RAWW	S	I	R		Large	SML	Marta	2001
1096	2	0	2	0	0	1	1	0	0	0		Wet	Belen	TP	Rustic	RAWW	S	I	R	Curculionidae+	Medium+Large+Large+Medium+Medium+Medium	SML	SML	2001
1098	1	0	2	0	1	0	1	0	0	0		Wet	Belen	TP	Rustic	RAWW	S	I	R	Tenebrionidae+Curculionidae+Formicidae	Medium+Medium+Large+Medium+Medium	SML	SML	2001
1099	2	0	1	0	3	0	1	0	2	0		Wet	Belen	TP	Rustic	RAWW	S	I	R	Cerambycidae+Formicidae+Formicidae+Acrididae	Medium+Medium+Large+Medium+Medium+Large	SML	SML	2001
433	1	1	1	0	0	1	0	0	1	0		Wet	Irlanda	TP	Restoration	RAWW	S	I	R		Medium+Medium	SML	Marta	2001
1097	1	0	3	0	4	1	0	0	0	0		Wet	Irlanda	TP	Restoration	RAWW	S	I	R	Formicidae+Formicidae	Small+Medium+Large+Small+Medium+Large+Large	SML	SML	2001
115	0	0	4	0	0	1	0	0	1	0		Dry	Irlanda	TP	Restoration	RAWW	S	I	R	Chrysomelidae+Scarabaeidae+Bruchidae++Largidae+Tetrigidae	Large+Large+Medium+Large+Medium+Large	SML	Marta	2001
116	0	1	3	1	0	1	0	0	1	0		Dry	Irlanda	TP	Restoration	RAWW	S	I	R	Elateridae+++Pentatomidae+Tettigoniidae	Large+Large+Medium+Large+Medium+Medium+Large	SML	Marta	2001
117	0	0	2	0	0	1	0	0	0	0		Dry	Irlanda	TP	Restoration	RAWW	S	I	R		Large+Medium+Large	SML	Marta	2001
1001	0	0	3	0	0	1	2	2	1	0		Dry	Irlanda	TP	Restoration	RAWW	S	I	R	Staphylinidae+Meloidae+Noctuidae+	Medium+Medium+Medium+Medium+Small+Large+Medium+Small+Large	SML	Marta	2001
945	0	0	5	0	3	0	1	0	0	0		Wet	Belen	TP	Rustic	RCAT	U	G	R	Cerambycidae++++Formicidae+Formicidae	Medium+Large+Medium+Large+Medium+Large+Small+Medium	PBG	Marta	2003
983	0	0	0	0	1	0	2	1	0	0		Wet	Belen	TP	Rustic	RCAT	U	G	R	Formicidae+Sphecidae	Large+Medium+Large+Small	SML	Marta	2001
984	0	0	3	0	3	0	0	0	0	0		Wet	Belen	TP	Rustic	RCAT	U	G	R	Curculionidae+Formicidae+Formicidae	Medium+Medium+Medium+Large+Large	SML	Marta	2001
985	1	0	2	0	2	1	3	1	0	1		Wet	Belen	TP	Rustic	RCAT	U	G	R	Formicidae+Formicidae+Phymatidae+Sphecidae++Mantispidae	Large+Medium+Large+Large+Large+Medium+Medium+Large+Medium+Medium+Medium	SML	Marta	2001
986	0	0	3	0	0	0	1	0	0	0		Wet	Belen	TP	Rustic	RCAT	U	G	R	Staphylinidae+Bruchidae+	Large+Medium+Large+Large	SML	Marta	2001
1070	0	0	2	0	0	0	0	0	0	0		Wet	Belen	TP	Rustic	RCAT	U	G	R	Curculionidae	Large+Medium	SML	SML	2001
1071	0	0	4	0	2	0	0	0	0	0		Wet	Belen	TP	Rustic	RCAT	U	G	R	Formicidae+Formicidae	Medium+Medium+Medium+Medium+Large+Large	SML	SML	2001
1072	0	0	1	0	2	0	0	0	0	0		Wet	Belen	TP	Rustic	RCAT	U	G	R	Formicidae+Formicidae	Large+Large+Large	SML	SML	2001
1073	0	0	0	0	1	0	0	0	0	0		Wet	Belen	TP	Rustic	RCAT	U	G	R	Formicidae	Medium	SML	SML	2001
539	0	0	1	0	0	0	0	0	0	0		Dry	Belen	TP	Rustic	RCAT	U	G	R			PBG	Marta	2002
540	0	0	0	4	0	1	1	0	0	0		Dry	Belen	TP	Rustic	RCAT	U	G	R	Psychodidae+Sphecidae	Small+Large+Large	PBG	Marta	2002
541	0	0	5	2	0	1	1	0	0	0		Dry	Belen	TP	Rustic	RCAT	U	G	R	Chrysomelidae+Chrysomelidae+Ceratopogonidae+Sphecidae	Large+Medium+Small+Large+Large	PBG	Marta	2002
542	0	0	0	0	0	0	2	0	0	0		Dry	Belen	TP	Rustic	RCAT	U	G	R	Chalcididae+Apidae	Medium+Large	PBG	Marta	2002
543	0	0	1	0	0	0	0	0	0	0		Dry	Belen	TP	Rustic	RCAT	U	G	R	Scarabaeidae	Large	PBG	Marta	2002
544	0	0	0	1	0	0	0	0	0	0		Dry	Belen	TP	Rustic	RCAT	U	G	R	Ceratopogonidae	Small	PBG	Marta	2002
1076	1	1	2	0	0	0	0	1	1	0		Wet	Belen	CP	Production	RCWA	U	I	R	Cercopidae+Curculionidae	Small+Medium+Small+Medium+Medium+Medium	SML	SML	2001
1077	0	1	2	0	6	0	3	0	0	0		Wet	Belen	CP	Production	RCWA	U	I	R	Cercopidae+Formicidae+Formicidae+Formicidae+Sphecidae+	Medium+Medium+Medium+Large+Large+Large+Large+Medium	SML	SML	2001
1086	5	1	0	0	0	2	0	0	0	0		Wet	Belen	CP	Production	RCWA	U	I	R	Cercopidae	Medium+Medium+Medium+Medium+Medium	SML	SML	2001
1087	0	2	3	0	3	1	0	1	0	0		Wet	Belen	CP	Production	RCWA	U	I	R	Cercopidae+Cicadellidae+Curculionidae++Formicidae+Formicidae+Formicidae+Anthocoridae	Medium+Medium+Large+Medium+Large+Medium+Medium+Medium+Medium	SML	SML	2001
234	0	0	1	0	0	0	0	0	0	0		Wet	Irlanda	CP	Production	RCWA	U	I	R		Medium	PBG	Marta	2002
241	0	1	1	0	0	0	0	0	0	0		Wet	Irlanda	CP	Production	RCWA	U	I	R		Medium	PBG	Marta	2002
244	0	0	1	0	0	1	0	0	0	0		Wet	Irlanda	CP	Production	RCWA	U	I	R		Medium	PBG	Marta	2002
250	0	0	0	0	1	0	0	0	0	0		Wet	Irlanda	CP	Production	RCWA	U	I	R	Formicidae	Medium	PBG	Marta	2002
257	0	0	1	1	1	0	0	1	0	0		Wet	Irlanda	CP	Production	RCWA	U	I	R	Chloropidae+Formicidae	Medium+Medium+Medium	PBG	Marta	2002
261	1	0	1	1	0	2	0	0	0	0		Wet	Irlanda	CP	Production	RCWA	U	I	R	Chironomidae+Pentatomidae+	Medium+Medium+Medium+Large+Medium	PBG	Marta	2002
270	0	0	1	0	1	0	0	0	0	0		Wet	Irlanda	CP	Production	RCWA	U	I	R	Formicidae	Medium+Medium	PBG	Marta	2002
271	0	0	0	0	0	1	0	0	0	0		Wet	Irlanda	CP	Production	RCWA	U	I	R	Pentatomidae	Large	PBG	Marta	2002
275	0	0	1	0	0	0	0	0	0	0		Wet	Irlanda	CP	Production	RCWA	U	I	R		Medium	PBG	Marta	2002
282	0	0	1	0	0	0	0	0	0	0		Wet	Irlanda	CP	Production	RCWA	U	I	R		Medium	PBG	Marta	2002
823	0	0	1	0	0	0	2	0	1	0		Wet	Irlanda	CP	Production	RCWA	U	I	R		Small+Small+Medium	PBG	Marta	2003
824	0	1	1	1	1	0	1	0	1	0		Wet	Irlanda	CP	Production	RCWA	U	I	R	Formicidae	Medium+Large+Small+Medium+Medium	PBG	Marta	2003
825	0	1	4	0	3	0	1	0	0	1		Wet	Irlanda	CP	Production	RCWA	U	I	R	Curculionidae+++Formicidae+Formicidae+Aphididae	Medium+Small+Small+++Small+Small+Medium+Small	PBG	Marta	2003
826	1	0	2	0	0	0	2	0	1	1		Wet	Irlanda	CP	Production	RCWA	U	I	R	Curculionidae++Chalcididae+Acrididae	Medium+Medium+Medium+Medium+Medium	PBG	Marta	2003
829	1	0	1	0	0	1	0	0	0	0		Wet	Irlanda	CP	Production	RCWA	U	I	R		Large	PBG	Marta	2003
830	0	0	4	1	0	1	3	0	0	0		Wet	Irlanda	CP	Production	RCWA	U	I	R		Large+Medium+++Small+Medium+Medium+Medium+Small	PBG	Marta	2003
831	0	0	2	0	0	1	3	0	1	2		Wet	Irlanda	CP	Production	RCWA	U	I	R	Entomobryidae	Small+Medium+Small+Medium+Small+Medium+Medium+Medium+Small	PBG	Marta	2003
832	0	0	1	0	0	0	0	1	0	1		Wet	Irlanda	CP	Production	RCWA	U	I	R	Noctuidae	Small+Medium+Small	PBG	Marta	2003
959	0	1	3	0	0	0	0	0	0	0		Wet	Irlanda	CP	Production	RCWA	U	I	R		Medium+Medium+Medium+Medium	SML	Marta	2001
90	0	1	0	0	0	0	0	0	0	0		Dry	Irlanda	CP	Production	RCWA	U	I	R	Cercopidae	Large	SML	Marta	2001
94	0	1	0	0	0	0	0	0	0	1		Dry	Irlanda	CP	Production	RCWA	U	I	R	Delphacidae	Small+Large	SML	Marta	2001
95	0	3	0	0	0	0	1	0	0	0		Dry	Irlanda	CP	Production	RCWA	U	I	R	Delphacidae+Cercopidae+Cixiidae+Chalcididae	Large+Large+Medium+Medium	SML	Marta	2001
97	0	2	1	0	4	1	0	0	0	0		Dry	Irlanda	CP	Production	RCWA	U	I	R	Cicadidae++Formicidae+Formicidae+Formicidae	Large+Medium+Medium+Large+Large+Medium+Large	PBG	Marta	2002
716	1	1	0	0	0	2	0	0	1	0		Dry	Irlanda	CP	Production	RCWA	U	I	R	Cercopidae+Pentatomidae+Pentatomidae	Medium+Medium+Medium	PBG	Marta	2003
1074	0	4	1	0	0	0	0	3	0	0		Dry	Irlanda	CP	Production	RCWA	U	I	R	Cercopidae	Medium+Medium+Medium+Medium+Medium+Large+Medium+Medium	SML	SML	2001
1075	1	15	0	0	0	0	0	0	0	1		Dry	Irlanda	CP	Production	RCWA	U	I	R	Cercopidae+++	Medium+Medium+Large+Large+Medium+Small	SML	SML	2001
1079	2	1	4	0	0	0	1	1	0	1		Wet	Hamburgo	SM	Production	RCWA	U	I	R	Cercopidae+Cerambycidae++Psyllidae	Large+Large+Medium+Medium+Medium+Large+Large+Small	SML	SML	2001
1080	1	1	5	0	0	1	2	0	0	0		Wet	Hamburgo	SM	Production	RCWA	U	I	R	Cercopidae+Nabidae	Medium+Medium+Medium+Medium+Medium+Medium+Medium+Large	SML	SML	2001
1081	0	0	0	0	0	0	1	0	0	0		Wet	Hamburgo	SM	Production	RCWA	U	I	R	Microhymenoptera	Small	SML	SML	2001
1082	0	0	0	0	0	0	1	0	0	0		Wet	Hamburgo	SM	Production	RCWA	U	I	R		Medium	SML	SML	2001
1083	0	0	0	0	1	0	0	0	0	0		Wet	Hamburgo	SM	Production	RCWA	U	I	R	Formicidae	Medium	SML	SML	2001
1084	0	1	0	0	0	0	0	0	0	0		Wet	Hamburgo	SM	Production	RCWA	U	I	R	Cercopidae	Medium	SML	SML	2001
1085	0	0	0	0	0	0	0	0	1	0		Wet	Hamburgo	SM	Production	RCWA	U	I	R	Gryllidae	Medium	SML	SML	2001
820	1	0	0	1	0	1	0	0	0	0		Wet	Belen	TP	Rustic	RCWA	U	I	R		Medium+Medium	PBG	Marta	2003
821	1	0	2	0	0	1	0	0	0	0		Wet	Belen	TP	Rustic	RCWA	U	I	R		Medium+Medium+Medium	PBG	Marta	2003
822	0	0	3	0	0	0	0	0	0	1		Wet	Belen	TP	Rustic	RCWA	U	I	R		Small+Medium+Small+	PBG	Marta	2003
827	0	0	1	0	0	1	0	0	1	0		Wet	Belen	TP	Rustic	RCWA	U	I	R		Medium	PBG	Marta	2003
828	0	0	0	0	6	1	2	0	0	0		Wet	Belen	TP	Rustic	RCWA	U	I	R	Formicidae	Medium+Medium+Large	PBG	Marta	2003
919	1	0	2	0	0	1	0	1	1	0		Wet	Belen	TP	Rustic	RCWA	U	I	R		Medium+Medium+Small+Medium	PBG	Marta	2003
920	0	0	0	0	1	0	0	1	0	0		Wet	Belen	TP	Rustic	RCWA	U	I	R	Formicidae	Medium+Small	PBG	Marta	2003
921	1	2	2	0	0	1	2	1	2	1		Wet	Belen	TP	Rustic	RCWA	U	I	R	Chrysomelidae+Chrysomelidae+Forficulidae	Medium+Medium+Medium+Medium+Medium+Medium+Medium+Large+Medium+Medium	PBG	Marta	2003
960	0	0	0	0	0	0	0	1	0	0		Wet	Belen	TP	Rustic	RCWA	U	I	R		Large	SML	Marta	2001
1078	1	0	4	0	8	0	2	0	0	0		Wet	Belen	TP	Rustic	RCWA	U	I	R	Formicidae+Formicidae+Formicidae+Formicidae+Formicidae+Formicidae+Formicidae+Braconidae+Chalcidoidea	Large+Medium+Medium+Medium+Medium+Large+Large+Medium+Large+Large+Medium+Large+Medium+Small	SML	SML	2001
1088	3	1	1	0	0	0	0	0	0	0		Wet	Belen	TP	Rustic	RCWA	U	I	R	Cercopidae	Medium+Large+Medium+Medium	SML	SML	2001
534	0	0	1	0	2	1	1	0	0	0		Dry	Belen	TP	Rustic	RCWA	U	I	R	Curculionidae+Formicidae	Large+Medium+Medium+Medium	PBG	Marta	2002
717	1	0	0	0	0	1	0	0	0	0		Dry	Belen	TP	Rustic	RCWA	U	I	R		Medium	PBG	Marta	2003
718	0	1	2	0	0	1	3	1	1	1		Dry	Belen	TP	Rustic	RCWA	U	I	R	Cercopidae+Chrysomelidae+Scolytidae+Sphecidae+Apidae++Entomobryidae	Medium+Medium+Medium+Medium+Large+Large+Medium+Medium+Small	PBG	Marta	2003
89	0	2	0	0	0	0	3	0	0	0		Dry	Irlanda	TP	Restoration	RCWA	U	I	R	Chalcididae	Large+Medium+Large+Medium+Medium	SML	Marta	2001
91	0	2	0	0	0	1	1	2	0	0		Dry	Irlanda	TP	Restoration	RCWA	U	I	R	Cercopidae+Cicadellidae+Reduviidae+Microhymenoptera	Medium+Large+Large+Medium+Large+Medium	SML	Marta	2001
93	0	0	0	0	0	0	1	0	0	0		Dry	Irlanda	TP	Restoration	RCWA	U	I	R	Chalcididae	Medium	SML	Marta	2001
96	0	2	2	0	3	1	2	0	0	0		Dry	Irlanda	TP	Restoration	RCWA	U	I	R	Cicadidae+Formicidae+Formicidae+Formicidae+Reduviidae+Chalcididae	Large+Large+Medium+Medium+Medium+Medium+Large+Medium	SML	Marta	2001
219	0	0	1	0	0	0	0	0	0	0		Dry	Irlanda	TP	Restoration	RCWA	U	I	R		Large	SML	Marta	2001
421	1	0	0	0	0	0	0	1	0	0		Wet	Belen	CP	Production	RLHO	C	G	R		Medium	SML	Marta	2001
422	1	0	0	0	0	0	0	0	0	0		Wet	Belen	CP	Production	RLHO	C	G	R	Salticidae	Large	SML	Marta	2001
423	0	0	0	0	0	0	0	1	0	0		Wet	Belen	CP	Production	RLHO	C	G	R		Large	SML	Marta	2001
426	1	0	0	0	0	0	0	0	0	1		Wet	Belen	CP	Production	RLHO	C	G	R		Small	SML	Marta	2001
1090	1	0	0	0	0	0	0	0	0	0		Wet	Belen	CP	Production	RLHO	C	G	R		Medium	SML	SML	2001
280	0	0	0	0	0	0	0	0	1	0		Wet	Irlanda	CP	Production	RLHO	C	G	R		Large	PBG	Marta	2002
424	0	0	1	0	0	0	0	0	0	0		Wet	Irlanda	CP	Production	RLHO	C	G	R	Staphylinidae	Large	SML	Marta	2001
967	1	1	0	0	2	0	0	0	0	0		Wet	Irlanda	CP	Production	RLHO	C	G	R	Formicidae	Medium+Medium+Medium	SML	Marta	2001
1093	0	0	1	0	0	0	0	0	0	0		Wet	Irlanda	CP	Production	RLHO	C	G	R		Medium	SML	SML	2001
1094	1	0	0	0	0	0	0	0	0	0		Wet	Irlanda	CP	Production	RLHO	C	G	R		Medium	SML	SML	2001
1089	0	0	0	0	0	0	12	0	0	0		Dry	Irlanda	CP	Production	RLHO	C	G	R	Vespidae+	Large+Medium	SML	SML	2001
1091	2	0	0	0	0	0	0	0	0	0		Wet	Hamburgo	SM	Production	RLHO	C	G	R		Medium+Medium	SML	SML	2001
413	0	0	0	0	0	0	1	0	0	0		Wet	Belen	TP	Rustic	RLHO	C	G	R	Ichneumonidae	Large	SML	Marta	2001
425	1	0	0	0	0	0	1	0	0	0		Wet	Belen	TP	Rustic	RLHO	C	G	R	Salticidae+Ichneumonidae	Medium+Large	SML	Marta	2001
417	1	0	0	0	0	0	0	0	0	0		Wet	Irlanda	TP	Restoration	RLHO	C	G	R		Large	SML	Marta	2001
572	0	0	1	0	0	0	2	0	0	1		Dry	Belen	TP	Rustic	RLHO	C	G	R	Microhymenoptera	Small+Medium+Large+Small	PBG	Marta	2002
573	0	0	4	0	0	1	5	0	0	0		Dry	Belen	TP	Rustic	RLHO	C	G	R	Bruchidae+Curculionidae+Curculionidae+Staphylinidae+Microhymenoptera+Ceraphronidae++	Medium+Medium+Small+Medium+Medium+Small+Medium+Medium+Medium	PBG	Marta	2002
574	0	0	1	0	0	1	1	0	0	0		Dry	Belen	TP	Rustic	RLHO	C	G	R		Medium+Medium+Medium	PBG	Marta	2002
578	0	0	0	0	0	0	1	0	0	0		Dry	Belen	TP	Rustic	RLHO	C	G	R	Microhymenoptera	Small	PBG	Marta	2002
579	0	1	1	0	0	0	2	1	0	1		Dry	Belen	TP	Rustic	RLHO	C	G	R	Cucujidae	Small+Medium+Medium+Medium+Large+Medium	PBG	Marta	2002
580	0	0	2	0	4	0	0	0	0	1		Dry	Belen	TP	Rustic	RLHO	C	G	R	Formicidae	Medium+Medium+Medium+Small	PBG	Marta	2002
581	1	0	1	1	0	0	1	0	0	0		Dry	Belen	TP	Rustic	RLHO	C	G	R	Drosophilidae	Medium+Medium+Medium+Medium	PBG	Marta	2002
582	0	1	0	0	0	0	0	0	0	0		Dry	Belen	TP	Rustic	RLHO	C	G	R		Large	PBG	Marta	2002
583	1	0	0	0	0	0	3	0	0	1		Dry	Belen	TP	Rustic	RLHO	C	G	R	Chalcididae+Aphididae	Medium+Small+Small+Medium+Small	PBG	Marta	2002
584	0	0	0	0	0	0	2	0	0	1		Dry	Belen	TP	Rustic	RLHO	C	G	R	Chalcididae+	Small+Medium+Small	PBG	Marta	2002
585	0	0	1	0	0	0	3	0	0	1		Dry	Belen	TP	Rustic	RLHO	C	G	R	Chalcididae+	Small+Small+Small+Small	PBG	Marta	2002
586	0	0	4	0	0	0	1	0	0	1		Dry	Belen	TP	Rustic	RLHO	C	G	R	Bruchidae+Chrysomelidae+++Microhymenoptera	Medium+Medium+Medium+Medium+Small+Small	PBG	Marta	2002
587	0	0	4	1	0	0	3	0	0	0		Dry	Belen	TP	Rustic	RLHO	C	G	R	Bruchidae+Chrysomelidae+Chrysomelidae++Microhymenoptera+Microhymenoptera	Medium+Small+Medium++Medium+Medium+Small+Small	PBG	Marta	2002
588	0	0	2	0	1	0	5	0	0	0		Dry	Belen	TP	Rustic	RLHO	C	G	R	Chrysomelidae++Formicidae+Microhymenoptera++Microhymenoptera	Small+Medium+Medium+Small+Small+Small	PBG	Marta	2002
589	0	0	0	2	0	0	0	0	0	0		Dry	Belen	TP	Rustic	RLHO	C	G	R	Ceratopogonidae	Small	PBG	Marta	2002
590	0	0	7	0	0	1	3	0	0	0		Dry	Belen	TP	Rustic	RLHO	C	G	R	Chrysomelidae+++Microhymenoptera+Microhymenoptera	Small+Small+Medium+Small+Medium+Small+Small	PBG	Marta	2002
591	0	0	7	1	1	0	12	0	0	1		Dry	Belen	TP	Rustic	RLHO	C	G	R	Curculionidae+Curculionidae+++Sciaridae+Formicidae+Eulophidae++Eulophidae++++Aphididae	Medium+Small+Small+Medium+Medium+Medium+Medium+Medium+Medium+Medium+Medium+Medium+Small	PBG	Marta	2002
592	0	0	3	0	8	0	7	0	0	0		Dry	Belen	TP	Rustic	RLHO	C	G	R	Formicidae+Formicidae+Formicidae+Microhymenoptera+++Microhymenoptera	Medium+Medium+Medium+Medium+Medium+Large+Small+Medium+Medium+Small	PBG	Marta	2002
593	0	0	6	0	0	0	24	0	0	1		Dry	Belen	TP	Rustic	RLHO	C	G	R	Curculionidae+Chrysomelidae++Chalcididae+Microhymenoptera++++Chalcididae	Small+Small+Small+Medium+Medium+Small+Medium+Medium+Small+Medium	PBG	Marta	2002
594	0	0	2	0	0	0	0	1	0	0		Dry	Belen	TP	Rustic	RLHO	C	G	R		Medium+Medium+Small	PBG	Marta	2002
595	1	0	3	0	0	0	1	0	0	0		Dry	Belen	TP	Rustic	RLHO	C	G	R	Curculionidae+Chrysomelidae+Chrysomelidae	Medium+Medium+Medium+Medium	PBG	Marta	2002
596	0	0	1	0	0	0	0	0	0	2		Dry	Belen	TP	Rustic	RLHO	C	G	R		Small+Small	PBG	Marta	2002
597	0	0	1	1	0	0	2	1	0	0		Dry	Belen	TP	Rustic	RLHO	C	G	R	Curculionidae+Microhymenoptera+	Medium+Medium+Small+Medium+Medium	PBG	Marta	2002
598	0	1	1	0	0	0	4	0	1	0		Dry	Belen	TP	Rustic	RLHO	C	G	R	Bruchidae+Chalcididae+Ichneumonidae+Chalcididae+	Medium+Medium+Small+Large+Medium+Medium+Medium	PBG	Marta	2002
599	0	0	1	1	0	0	12	0	0	1		Dry	Belen	TP	Rustic	RLHO	C	G	R	Chrysomelidae+Chloropidae+Microhymenoptera+Chalcididae++Psyllidae	Medium+Medium+Small+Medium+Medium+Medium	PBG	Marta	2002
600	0	0	5	1	0	0	8	0	0	0		Dry	Belen	TP	Rustic	RLHO	C	G	R	Curculionidae+Chrysomelidae+Phalacridae+Nitidulidae+Chrysomelidae+Ceratopogonidae+Chalcididae+	Medium+Medium+Small+Medium+Small+Small+Large+Medium+Medium	PBG	Marta	2002
601	0	0	1	1	0	1	1	0	0	0		Dry	Belen	TP	Rustic	RLHO	C	G	R		Medium+Medium+Medium+Small	PBG	Marta	2002
602	0	0	2	0	0	0	2	0	0	0		Dry	Belen	TP	Rustic	RLHO	C	G	R	Bruchidae++Eurytomidae	Medium+Medium+Medium+Medium	PBG	Marta	2002
603	1	0	3	0	0	1	0	0	0	1		Dry	Belen	TP	Rustic	RLHO	C	G	R	Curculionidae+Curculionidae+Carabidae	Medium+Small+Medium+Medium+Small	PBG	Marta	2002
604	1	0	0	0	0	0	0	0	0	0		Dry	Belen	TP	Rustic	RLHO	C	G	R			PBG	Marta	2002
605	1	0	0	1	1	0	0	0	0	0		Dry	Belen	TP	Rustic	RLHO	C	G	R	Ceratopogonidae+Formicidae	Small+Medium	PBG	Marta	2002
606	0	0	4	0	0	0	7	0	0	0		Dry	Belen	TP	Rustic	RLHO	C	G	R	Chrysomelidae+Chrysomelidae+Curculionidae+Curculionidae+Microhymenoptera+Microhymenoptera+	Medium+Medium+Medium+Medium+Medium+Small+Small+Medium	PBG	Marta	2002
607	0	0	4	0	0	0	2	0	0	1		Dry	Belen	TP	Rustic	RLHO	C	G	R	Ceraphronidae+Microhymenoptera	Small+Medium++Medium++Medium+Small	PBG	Marta	2002
608	0	0	1	0	0	0	0	0	0	0		Dry	Belen	TP	Rustic	RLHO	C	G	R		Medium	PBG	Marta	2002
609	1	0	3	4	0	0	0	0	0	0		Dry	Belen	TP	Rustic	RLHO	C	G	R	Chrysomelidae+Bruchidae++Ceratopogonidae+Ceratopogonidae	Medium+Medium+Medium+Small+Small	PBG	Marta	2002
610	0	0	1	3	0	0	0	0	0	0		Dry	Belen	TP	Rustic	RLHO	C	G	R	Scydmaenidae+Ceratopogonidae	Medium+Small	PBG	Marta	2002
852	0	0	1	0	0	0	1	0	0	0		Dry	Belen	TP	Rustic	RLHO	C	G	R		Small	PBG	Marta	2003
854	0	0	1	0	0	0	0	0	0	0		Dry	Belen	TP	Rustic	RLHO	C	G	R	Scarabaeidae	Medium	PBG	Marta	2003
855	0	0	0	0	0	0	1	0	0	0		Dry	Belen	TP	Rustic	RLHO	C	G	R		Medium	PBG	Marta	2003
858	0	0	0	0	0	0	1	0	0	0		Dry	Belen	TP	Rustic	RLHO	C	G	R		Medium	PBG	Marta	2003
860	0	0	0	0	0	0	1	0	0	2		Dry	Belen	TP	Rustic	RLHO	C	G	R	Psocidae+Phlaeothripidae	Small+Medium+Medium	PBG	Marta	2003
861	0	0	0	0	1	0	1	0	0	0		Dry	Belen	TP	Rustic	RLHO	C	G	R	Formicidae	Medium+Medium	PBG	Marta	2003
862	1	1	0	0	0	0	0	0	0	1		Dry	Belen	TP	Rustic	RLHO	C	G	R	Cicadellidae	Small+Small+Small	PBG	Marta	2003
863	0	0	0	1	0	0	0	0	0	0		Dry	Belen	TP	Rustic	RLHO	C	G	R	Ceratopogonidae	Small	PBG	Marta	2003
864	1	0	0	0	0	0	0	0	0	0		Dry	Belen	TP	Rustic	RLHO	C	G	R		Medium	PBG	Marta	2003
865	0	0	1	0	0	0	1	0	0	1		Dry	Belen	TP	Rustic	RLHO	C	G	R	Rhinotermitidae	Medium+Medium+Large	PBG	Marta	2003
866	0	0	0	0	1	0	1	0	0	0		Dry	Belen	TP	Rustic	RLHO	C	G	R	Formicidae+Trigonalidae	Large+Large	PBG	Marta	2003
870	0	0	0	0	0	0	1	1	0	0		Dry	Belen	TP	Rustic	RLHO	C	G	R		Medium+Large	PBG	Marta	2003
871	1	0	0	0	0	0	0	0	0	0		Dry	Belen	TP	Rustic	RLHO	C	G	R			PBG	Marta	2003
872	0	0	1	1	0	0	0	0	0	0		Dry	Belen	TP	Rustic	RLHO	C	G	R	Elateridae	Large+Medium	PBG	Marta	2003
873	0	0	0	0	0	0	0	0	0	1		Dry	Belen	TP	Rustic	RLHO	C	G	R		Small	PBG	Marta	2003
874	0	0	0	0	0	0	0	0	0	1		Dry	Belen	TP	Rustic	RLHO	C	G	R	Phlaeothripidae	Small	PBG	Marta	2003
876	1	0	4	0	0	0	20	1	0	0		Dry	Belen	TP	Rustic	RLHO	C	G	R	Bostrichidae+Bruchidae+Staphylinidae++Microhymenoptera+	Small+Small+Medium+Medium+Medium+Medium+Small+Medium+Large	PBG	Marta	2003
877	0	0	1	0	0	0	1	0	0	0		Dry	Belen	TP	Rustic	RLHO	C	G	R	Agaonidae	Small	PBG	Marta	2003
576	0	0	0	1	0	0	0	0	0	1		Dry	Irlanda	TP	Restoration	RLHO	C	G	R	Pseudocaeciliidae	Small+Large	PBG	Marta	2002
375	1	0	0	0	0	0	0	0	0	0		Wet	Belen	CP	Production	SBSW	S	I	R		Large	SML	Marta	2001
377	0	0	1	0	0	0	0	0	0	0		Wet	Belen	CP	Production	SBSW	S	I	R		Large	SML	Marta	2001
233	1	0	2	0	0	1	0	0	0	0		Wet	Irlanda	CP	Production	SBSW	S	I	R	Alleculidae+	Large+Medium+Medium	PBG	Marta	2002
373	0	0	2	0	0	0	0	0	1	0		Wet	Hamburgo	SM	Production	SBSW	S	I	R	Scolytidae+	Small+Medium+Large	SML	Marta	2001
374	0	0	4	0	0	0	0	0	0	0		Wet	Hamburgo	SM	Production	SBSW	S	I	R			SML	Marta	2001
376	0	0	1	0	0	1	0	0	1	0		Wet	Hamburgo	SM	Production	SBSW	S	I	R		Medium+Medium+Large	SML	Marta	2001
381	0	0	4	0	0	0	0	0	0	0		Wet	Hamburgo	SM	Production	SBSW	S	I	R	Pselaphidae+++	Large+Large+Medium+Large	SML	Marta	2001
1102	1	0	2	0	0	0	0	0	1	0		Wet	Hamburgo	SM	Production	SBSW	S	I	R	Gryllidae	Medium+Medium+Large+Large	SML	SML	2001
378	0	0	1	1	1	0	1	0	0	0		Wet	Belen	TP	Rustic	SBSW	S	I	R	Tipulidae+Formicidae+Braconidae	Medium+Large+Large+Medium	SML	Marta	2001
379	0	0	1	0	0	0	0	0	0	0		Wet	Belen	TP	Rustic	SBSW	S	I	R			SML	Marta	2001
380	0	0	1	0	1	0	0	0	1	0		Wet	Belen	TP	Rustic	SBSW	S	I	R	Formicidae	Medium+Medium+Large	SML	Marta	2001
814	0	0	1	0	0	1	1	0	0	0		Wet	Belen	TP	Rustic	SBSW	S	I	R	Curculionidae	Medium+Small	PBG	Marta	2003
1101	2	0	2	0	1	2	0	2	0	0		Wet	Belen	TP	Rustic	SBSW	S	I	R	Formicidae	Medium+Medium+Small+Medium+Medium+Large+Large+Large	SML	SML	2001
546	0	0	1	0	0	0	0	0	0	0		Dry	Belen	TP	Rustic	SBSW	S	I	R	Curculionidae	Large	PBG	Marta	2002
547	0	0	1	0	0	1	0	0	0	0		Dry	Belen	TP	Rustic	SBSW	S	I	R	Curculionidae+Pentatomidae	Large+Large	PBG	Marta	2002
134	0	0	0	0	0	0	3	0	0	0		Dry	Irlanda	TP	Restoration	SBSW	S	I	R	Microhymenoptera+Microhymenoptera+	Small+Small+Medium	SML	Marta	2001
135	0	0	0	0	0	0	2	0	0	1		Dry	Irlanda	TP	Restoration	SBSW	S	I	R	Chalcididae+Microhymenoptera+Forficulidae	Large+Small+Large	SML	Marta	2001
1002	0	0	1	0	0	0	4	0	0	0		Dry	Irlanda	TP	Restoration	SBSW	S	I	R	Chalcididae+	Small+Medium+Small	SML	Marta	2001
385	0	1	1	0	0	1	0	0	0	0		Wet	Hamburgo	SM	Production	STRE	C	I	R	Cercopidae+Scolytidae	Large+Medium+Large	SML	Marta	2001
929	0	1	3	0	0	1	1	0	0	0		Wet	Belen	TP	Rustic	STRE	C	I	R	Cercopidae+Curculionidae+++Chalcididae	Medium+Small+Medium++Medium	PBG	Marta	2003
930	0	1	4	0	1	0	2	1	1	0		Wet	Belen	TP	Rustic	STRE	C	I	R	Bruchidae++++Formicidae+Bethylidae+	Medium+Small+Small+Medium+Large+Medium+Small+Small+Large+Large	PBG	Marta	2003
553	0	0	1	0	0	1	2	0	0	0		Dry	Belen	TP	Rustic	STRE	C	I	R	Chrysomelidae	Medium+Medium+Large+Medium	PBG	Marta	2002
554	0	0	1	1	0	0	3	0	0	0		Dry	Belen	TP	Rustic	STRE	C	I	R	Ceratopogonidae+Microhymenoptera+Microhymenoptera+Microhymenoptera	Small+Small+Small+Small+Small	PBG	Marta	2002
555	0	0	1	2	0	0	2	0	0	0		Dry	Belen	TP	Rustic	STRE	C	I	R	Psychodidae+Microhymenoptera	Medium+Medium+Medium	PBG	Marta	2002
556	1	0	2	1	0	0	2	0	0	0		Dry	Belen	TP	Rustic	STRE	C	I	R	Scolytidae++Psychodidae+Microhymenoptera	Large+Medium+Medium+Medium+Small	PBG	Marta	2002
557	0	0	1	2	0	0	2	0	0	0		Dry	Belen	TP	Rustic	STRE	C	I	R	Cucujidae+Psychodidae+Culicidae+Microhymenoptera+Microhymenoptera	Medium+Medium+Medium+Small+Small	PBG	Marta	2002
110	0	0	1	1	1	0	0	0	0	0		Dry	Irlanda	CP	Production	SWTH	U	G	M	Chrysomelidae+Formicidae	Medium+Small+Small	SML	Marta	2001
111	0	1	1	0	0	0	0	0	0	0		Dry	Irlanda	CP	Production	SWTH	U	G	M	Cercopidae	Medium+Medium	SML	Marta	2001
176	0	1	0	0	1	1	0	0	0	1		Dry	Irlanda	CP	Production	SWTH	U	G	M	Formicidae	Medium+Medium+Medium+Large	SML	Marta	2001
209	0	1	0	0	0	0	0	0	0	0		Dry	Irlanda	CP	Production	SWTH	U	G	M	Cicadellidae	Large	SML	Marta	2001
561	0	0	1	0	0	0	0	0	0	0		Dry	Irlanda	CP	Production	SWTH	U	G	M		Large	PBG	Marta	2002
729	0	0	1	0	3	1	0	0	0	0		Dry	Irlanda	CP	Production	SWTH	U	G	M	Formicidae+Formicidae+Formicidae	Large+Medium+Medium+Medium	PBG	Marta	2003
730	0	0	1	7	5	1	0	0	1	1		Dry	Irlanda	CP	Production	SWTH	U	G	M	Formicidae+Gryllidae	Large+Large+Large+Medium+Large+Large	PBG	Marta	2003
731	0	0	1	0	1	1	0	0	0	0		Dry	Irlanda	CP	Production	SWTH	U	G	M	Formicidae	Large+Small+Medium	PBG	Marta	2003
732	0	0	0	0	0	1	0	0	0	0		Dry	Irlanda	CP	Production	SWTH	U	G	M			PBG	Marta	2003
736	1	0	0	0	8	1	0	0	1	0		Dry	Irlanda	CP	Production	SWTH	U	G	M	Formicidae+Formicidae+Formicidae+Formicidae+Formicidae+Formicidae	Small+Large+Medium+Medium+Small+Large+Medium+Large	PBG	Marta	2003
737	1	0	2	0	0	0	0	0	0	0		Dry	Irlanda	CP	Production	SWTH	U	G	M		Medium+Large	PBG	Marta	2003
739	0	0	0	0	1	0	0	0	1	0		Dry	Irlanda	CP	Production	SWTH	U	G	M	Formicidae	Small+Large	PBG	Marta	2003
743	0	0	2	0	2	0	0	0	0	1		Dry	Irlanda	CP	Production	SWTH	U	G	M	Curculionidae+Scolytidae+Formicidae+Formicidae	Large+Medium+Medium+Small+Large	PBG	Marta	2003
745	0	0	0	0	7	0	3	0	2	0		Dry	Irlanda	CP	Production	SWTH	U	G	M	Formicidae+Formicidae+Formicidae+Formicidae+Acrididae+Acrididae	Large+Small+Large+Medium+Medium+Large+Medium+Large+Large	PBG	Marta	2003
746	1	0	0	0	0	0	0	0	0	0		Dry	Irlanda	CP	Production	SWTH	U	G	M		Medium	PBG	Marta	2003
751	0	0	4	0	0	1	0	0	0	0		Dry	Irlanda	CP	Production	SWTH	U	G	M	Coccinelidae++	Medium+Medium+++Medium	PBG	Marta	2003
752	0	0	1	0	8	0	0	0	0	0		Dry	Irlanda	CP	Production	SWTH	U	G	M	Formicidae+Formicidae+Formicidae+Formicidae	Large+Large+Medium+Medium+Medium	PBG	Marta	2003
753	0	0	1	4	13	0	0	1	0	1		Dry	Irlanda	CP	Production	SWTH	U	G	M	Formicidae+Formicidae+Formicidae+Formicidae	Large+Small+Medium+Medium+Medium++Large	PBG	Marta	2003
754	0	0	0	0	8	0	0	0	0	0		Dry	Irlanda	CP	Production	SWTH	U	G	M	Formicidae+Formicidae+Formicidae+Formicidae	Medium+Medium+Medium+Small	PBG	Marta	2003
759	1	1	2	1	0	0	0	0	1	0		Dry	Irlanda	CP	Production	SWTH	U	G	M	Chrysomelidae+	Small+Medium+Small++Large+Large	PBG	Marta	2003
761	0	0	1	0	80	0	0	0	0	1		Dry	Irlanda	CP	Production	SWTH	U	G	M	Formicidae+Formicidae+Formicidae+Formicidae	Medium+Small+Medium+Large+Medium+Medium	PBG	Marta	2003
767	1	0	0	0	7	1	0	1	0	2		Dry	Irlanda	CP	Production	SWTH	U	G	M	Formicidae+Formicidae+Aphididae	Small+Small+Large+Large+Small+Medium+Small	PBG	Marta	2003
768	0	0	1	0	8	0	0	0	0	0		Dry	Irlanda	CP	Production	SWTH	U	G	M	Bruchidae+Formicidae+Formicidae+Formicidae	Large+Large+Large+Medium	PBG	Marta	2003
769	0	0	1	1	0	0	0	0	0	0		Dry	Irlanda	CP	Production	SWTH	U	G	M	Scarabaeidae+Phoridae	Large+Small	PBG	Marta	2003
773	0	0	1	0	2	0	0	0	0	2		Dry	Irlanda	CP	Production	SWTH	U	G	M	Formicidae+Formicidae+Aphididae+Phlaeothripidae	Large+Medium+Large+Small+Small	PBG	Marta	2003
774	0	1	0	0	4	1	0	0	0	0		Dry	Irlanda	CP	Production	SWTH	U	G	M	Formicidae+Formicidae+Lygaeidae	Medium+Medium++Large	PBG	Marta	2003
775	1	0	0	0	1	0	0	0	0	0		Dry	Irlanda	CP	Production	SWTH	U	G	M	Formicidae	Medium	PBG	Marta	2003
776	1	0	0	0	2	2	0	0	0	0		Dry	Irlanda	CP	Production	SWTH	U	G	M	Formicidae+Formicidae	Medium+Large+Medium+Small+Large	PBG	Marta	2003
778	0	0	1	0	2	0	0	0	0	0		Dry	Irlanda	CP	Production	SWTH	U	G	M	Formicidae	Medium	PBG	Marta	2003
779	0	1	1	0	5	1	0	0	0	0		Dry	Irlanda	CP	Production	SWTH	U	G	M	Elateridae+Formicidae+Formicidae	Medium+Large+Small+Medium+Medium	PBG	Marta	2003
780	0	0	0	0	1	0	0	0	0	0		Dry	Irlanda	CP	Production	SWTH	U	G	M	Formicidae	Medium	PBG	Marta	2003
782	0	0	2	0	1	1	1	1	0	0		Dry	Irlanda	CP	Production	SWTH	U	G	M	Formicidae+Microhymenoptera	Medium+Medium+Medium+Medium+Small+Large	PBG	Marta	2003
783	0	0	2	0	1	1	0	0	0	0		Dry	Irlanda	CP	Production	SWTH	U	G	M	Formicidae+Pentatomidae	Medium+Large+Small+Large	PBG	Marta	2003
784	0	0	0	0	106	0	1	0	0	0		Dry	Irlanda	CP	Production	SWTH	U	G	M	Formicidae+Formicidae+Formicidae+Formicidae+Microhymenoptera	Medium+Medium+Medium+Large+Small	PBG	Marta	2003
785	0	1	0	0	0	0	0	0	0	0		Dry	Irlanda	CP	Production	SWTH	U	G	M		Large	PBG	Marta	2003
786	0	0	0	0	5	2	2	1	1	0		Dry	Irlanda	CP	Production	SWTH	U	G	M	Formicidae+Formicidae+Lygaeidae+Pentatomidae+Microhymenoptera++Acrididae	Large+Large+Small+Medium+Small+Medium+Large	PBG	Marta	2003
787	0	0	0	0	6	0	1	0	1	0		Dry	Irlanda	CP	Production	SWTH	U	G	M	Formicidae+Formicidae+Formicidae+Microhymenoptera	Large+Medium+Medium+Small+Large	PBG	Marta	2003
788	0	0	2	0	0	0	0	0	0	0		Dry	Irlanda	CP	Production	SWTH	U	G	M		Medium+Large	PBG	Marta	2003
789	0	0	1	0	0	0	2	0	1	0		Dry	Irlanda	CP	Production	SWTH	U	G	M	Carabidae	Large+Small+Medium+Large	PBG	Marta	2003
791	0	0	0	0	3	0	0	0	0	0		Dry	Irlanda	CP	Production	SWTH	U	G	M	Formicidae+Formicidae+Formicidae	Medium+Large+Medium	PBG	Marta	2003
792	0	0	0	0	0	0	0	1	0	0		Dry	Irlanda	CP	Production	SWTH	U	G	M		Large	PBG	Marta	2003
559	0	0	0	0	1	0	4	0	0	0		Dry	Belen	TP	Rustic	SWTH	U	G	M	Formicidae+Vespidae+	Large+Large+Small	PBG	Marta	2002
560	1	0	0	0	1	1	0	0	0	0		Dry	Belen	TP	Rustic	SWTH	U	G	M	Salticidae+Formicidae+Pentatomidae	Large+Small+Medium	PBG	Marta	2002
562	0	0	0	0	0	0	1	0	0	0		Dry	Belen	TP	Rustic	SWTH	U	G	M	Microhymenoptera	Small	PBG	Marta	2003
563	1	0	0	2	0	0	0	0	0	0		Dry	Belen	TP	Rustic	SWTH	U	G	M	Ceratopogonidae	Small	PBG	Marta	2002
564	0	0	0	0	1	0	0	0	0	0		Dry	Belen	TP	Rustic	SWTH	U	G	M	Formicidae	Large	PBG	Marta	2002
565	0	1	2	3	5	0	0	0	1	2		Dry	Belen	TP	Rustic	SWTH	U	G	M	Cicadellidae+Scarabaeidae++Psychodidae+Ceratopogonidae++Formicidae+Formicidae+Formicidae+Thripidae	Small+Medium+Medium+Medium+Medium+Small+Medium+Small+Large+Small+Large+Small	PBG	Marta	2002
734	0	0	0	1	0	0	0	0	0	0		Dry	Belen	TP	Rustic	SWTH	U	G	M	Cecidomyiidae	Medium	PBG	Marta	2003
735	0	0	0	0	1	0	0	1	0	0		Dry	Belen	TP	Rustic	SWTH	U	G	M	Formicidae	Medium+Medium	PBG	Marta	2003
740	0	0	5	0	6	0	2	0	0	0		Dry	Belen	TP	Rustic	SWTH	U	G	M	Curculionidae+Formicidae+Formicidae+Formicidae+Microhymenoptera+	Medium+Small+Medium+Medium+Small+Large	PBG	Marta	2003
742	0	0	2	0	23	0	5	0	0	0		Dry	Belen	TP	Rustic	SWTH	U	G	M	Curculionidae+Formicidae+Formicidae+Formicidae+Formicidae+Formicidae+Microhymenoptera	Large+Medium+Medium+Large+Medium+Large+Medium+Small	PBG	Marta	2003
748	0	0	0	0	0	0	2	0	1	0		Dry	Belen	TP	Rustic	SWTH	U	G	M	Acrididae	Large+Large	PBG	Marta	2003
749	0	0	0	2	0	0	0	0	0	0		Dry	Belen	TP	Rustic	SWTH	U	G	M	Ceratopogonidae	Medium+Small	PBG	Marta	2003
750	1	0	0	0	0	1	0	0	1	3		Dry	Belen	TP	Rustic	SWTH	U	G	M	Phymatidae+Gryllidae	Medium+Large+Small	PBG	Marta	2003
755	0	0	0	4	0	0	0	2	2	0		Dry	Belen	TP	Rustic	SWTH	U	G	M	Gryllidae	Small+Medium+Medium+Medium	PBG	Marta	2003
756	0	0	0	0	1	0	2	0	0	0		Dry	Belen	TP	Rustic	SWTH	U	G	M	Formicidae	Medium+Medium+Medium	PBG	Marta	2003
758	0	0	1	0	34	0	1	1	2	1		Dry	Belen	TP	Rustic	SWTH	U	G	M	Formicidae+Formicidae+Formicidae	Large+Medium+Large+Small+Medium+Small+Large+Medium	PBG	Marta	2003
762	0	0	1	0	31	0	1	0	0	0		Dry	Belen	TP	Rustic	SWTH	U	G	M	Formicidae+Formicidae+Formicidae+Formicidae+Microhymenoptera	Large+Large+Large+Medium+Medium+Small	PBG	Marta	2003
764	0	0	0	0	11	0	0	0	0	0		Dry	Belen	TP	Rustic	SWTH	U	G	M	Formicidae	Large	PBG	Marta	2003
765	0	0	0	0	0	0	0	0	0	1		Dry	Belen	TP	Rustic	SWTH	U	G	M	Phlaeothripidae	Small	PBG	Marta	2003
771	0	0	0	0	6	0	0	0	1	0		Dry	Belen	TP	Rustic	SWTH	U	G	M	Formicidae+Formicidae	Medium+Small	PBG	Marta	2003
772	1	0	1	1	2	0	1	0	0	0		Dry	Belen	TP	Rustic	SWTH	U	G	M	Salticidae+Bostrichidae+Sciaridae+Formicidae+Formicidae	Medium+Small+Small+Medium+Large+Small	PBG	Marta	2003
781	0	1	4	0	0	0	0	0	0	0		Dry	Belen	TP	Rustic	SWTH	U	G	M	Cerambycidae++	Large+Large+Medium+Medium	PBG	Marta	2003
108	0	0	1	0	0	0	0	0	0	0		Dry	Irlanda	TP	Restoration	SWTH	U	G	M	Elateridae	Large	SML	Marta	2001
112	0	0	1	0	0	0	0	0	0	0		Dry	Irlanda	TP	Restoration	SWTH	U	G	M	Scarabaeidae	Large	SML	Marta	2001
180	0	1	5	0	7	0	0	0	0	0		Dry	Irlanda	TP	Restoration	SWTH	U	G	M	Cicadellidae+Pedilidae++Carabidae+Chrysomelidae++Formicidae+Formicidae+Formicidae+Formicidae	Large+Medium+Large+Large+Small+Large+Large+Medium+Medium+Small	SML	Marta	2001
181	0	0	2	0	0	0	0	0	0	0		Dry	Irlanda	TP	Restoration	SWTH	U	G	M	Chrysomelidae+	Large+Medium	SML	Marta	2001
210	0	0	2	0	0	0	0	0	0	0		Dry	Irlanda	TP	Restoration	SWTH	U	G	M	Scarabaeidae+	Large+Large	SML	Marta	2001
1	0	0	0	1	0	0	0	0	0	0		Dry	Irlanda	CP	Production	TEWA	C	G	M	Phoridae	Medium	SML	Marta	2001
3	0	0	2	0	0	0	0	0	0	0		Dry	Irlanda	CP	Production	TEWA	C	G	M	Scolytidae	Small	PBG	Marta	2002
4	0	0	0	0	0	1	0	0	0	0		Dry	Irlanda	CP	Production	TEWA	C	G	M		Medium	PBG	Marta	2002
5	0	0	1	0	0	0	0	0	0	0		Dry	Irlanda	CP	Production	TEWA	C	G	M	Bruchidae	Medium	SML	Marta	2001
6	0	0	1	0	0	0	0	0	0	0		Dry	Irlanda	CP	Production	TEWA	C	G	M		Medium	SML	Marta	2001
7	0	0	1	0	0	0	0	0	0	0		Dry	Irlanda	CP	Production	TEWA	C	G	M		Medium	SML	Marta	2001
8	0	0	1	0	0	0	0	0	0	0		Dry	Irlanda	CP	Production	TEWA	C	G	M			SML	Marta	2001
9	0	0	1	0	0	0	0	0	0	0		Dry	Irlanda	CP	Production	TEWA	C	G	M		Medium	PBG	Marta	2002
10	0	0	0	0	0	0	0	1	0	0		Dry	Irlanda	CP	Production	TEWA	C	G	M		Medium	SML	Marta	2001
11	0	0	1	0	0	0	0	0	0	0		Dry	Irlanda	CP	Production	TEWA	C	G	M		Large	SML	Marta	2001
12	0	0	0	0	0	0	1	0	0	0		Dry	Irlanda	CP	Production	TEWA	C	G	M		Medium	PBG	Marta	2002
15	0	0	2	0	0	0	0	0	0	0		Dry	Irlanda	CP	Production	TEWA	C	G	M	Chrysomelidae	Medium	SML	Marta	2001
17	0	0	0	0	1	0	0	0	0	0		Dry	Irlanda	CP	Production	TEWA	C	G	M	Formicidae	Medium	SML	Marta	2001
21	0	0	1	0	0	0	0	0	1	0		Dry	Irlanda	CP	Production	TEWA	C	G	M	Chrysomelidae	Medium+Large	PBG	Marta	2002
22	0	0	1	0	0	0	2	0	0	2		Dry	Irlanda	CP	Production	TEWA	C	G	M	Microhymenoptera+Microhymenoptera+Entomobryidae	Small+Medium+Small+Small+Medium	PBG	Marta	2002
23	0	0	0	0	0	0	1	0	0	0		Dry	Irlanda	CP	Production	TEWA	C	G	M	Microhymenoptera	Small	PBG	Marta	2002
24	0	0	2	1	0	0	0	0	0	0		Dry	Irlanda	CP	Production	TEWA	C	G	M	Curculionidae+	Medium+Large+Medium	PBG	Marta	2002
26	0	0	1	0	0	0	0	0	0	0		Dry	Irlanda	CP	Production	TEWA	C	G	M	Curculionidae	Medium	PBG	Marta	2002
31	0	0	1	0	0	0	0	0	0	0		Dry	Irlanda	CP	Production	TEWA	C	G	M	Curculionidae	Medium	PBG	Marta	2002
33	0	0	0	0	0	0	0	1	0	0		Dry	Irlanda	CP	Production	TEWA	C	G	M		Small	PBG	Marta	2002
35	0	0	1	0	0	0	0	0	0	1		Dry	Irlanda	CP	Production	TEWA	C	G	M	Chrysomelidae+Entomobryidae	Medium+Small	PBG	Marta	2002
36	0	0	3	0	0	0	2	0	0	0		Dry	Irlanda	CP	Production	TEWA	C	G	M	Chrysomelidae+++Microhymenoptera+Microhymenoptera	Medium+Medium+Medium+Small+Medium	PBG	Marta	2002
37	0	2	1	0	0	0	1	0	0	1		Dry	Irlanda	CP	Production	TEWA	C	G	M	Curculionidae+Microhymenoptera	Medium+Medium+Small+Small	PBG	Marta	2002
38	0	0	2	0	0	0	0	0	0	0		Dry	Irlanda	CP	Production	TEWA	C	G	M		Large	PBG	Marta	2002
39	0	0	2	0	0	0	0	0	0	0		Dry	Irlanda	CP	Production	TEWA	C	G	M	Curculionidae+	Small+Medium	PBG	Marta	2002
40	0	0	10	0	1	0	3	0	0	0		Dry	Irlanda	CP	Production	TEWA	C	G	M	Scolytidae++Curculionidae+Scarabaeidae+Formicidae+Eulophidae++Microhymenoptera	Medium+Large+Medium+Medium+Medium+Medium+Small+Medium+Medium	PBG	Marta	2002
41	1	0	1	0	1	0	0	0	0	0		Dry	Irlanda	CP	Production	TEWA	C	G	M	Theridiidae+Coccinelidae+Formicidae	Medium+Medium+Small	PBG	Marta	2002
147	0	0	1	0	0	0	0	0	0	0		Dry	Irlanda	CP	Production	TEWA	C	G	M		Medium	PBG	Marta	2002
149	1	1	0	0	0	0	0	0	0	1		Dry	Irlanda	CP	Production	TEWA	C	G	M	Cixiidae+Phlaeothripidae	Medium+Medium+Medium	SML	Marta	2001
150	0	1	0	0	0	0	0	0	0	0		Dry	Irlanda	CP	Production	TEWA	C	G	M		Medium	SML	Marta	2001
151	0	0	0	0	0	0	1	0	0	0		Dry	Irlanda	CP	Production	TEWA	C	G	M	Microhymenoptera	Small	SML	Marta	2001
156	0	0	0	0	0	1	0	0	0	0		Dry	Irlanda	CP	Production	TEWA	C	G	M		Large	SML	Marta	2001
157	0	0	1	0	0	0	0	0	0	0		Dry	Irlanda	CP	Production	TEWA	C	G	M		Medium	SML	Marta	2001
159	0	0	2	0	0	0	1	0	0	3		Dry	Irlanda	CP	Production	TEWA	C	G	M	Chrysomelidae+Chrysomelidae+Microhymenoptera+Phlaeothripidae+Phlaeothripidae	Medium+Medium+Small+Medium+Medium	SML	Marta	2001
166	0	0	7	0	0	0	2	0	0	0		Dry	Irlanda	CP	Production	TEWA	C	G	M	Cerambycidae+Chrysomelidae+Microhymenoptera+Microhymenoptera	Medium+Medium+Small+Small	SML	Marta	2001
646	0	0	1	2	0	0	2	1	0	0		Dry	Irlanda	CP	Production	TEWA	C	G	M	Carabidae+Microhymenoptera	Medium+Small+Medium+Medium+Small+Medium	PBG	Marta	2003
647	0	0	2	0	0	0	2	0	0	0		Dry	Irlanda	CP	Production	TEWA	C	G	M	Chrysomelidae+Pteromalidae+	Medium+Medium+Medium	PBG	Marta	2003
652	1	0	1	1	0	0	7	0	0	1		Dry	Irlanda	CP	Production	TEWA	C	G	M	Coccinelidae+Microhymenoptera+Psyllidae	Medium+Medium+Medium+Medium+Medium+Small+Medium	PBG	Marta	2003
1004	0	0	1	0	0	1	0	0	0	0		Dry	Irlanda	CP	Production	TEWA	C	G	M		Medium	SML	Marta	2001
1005	0	0	6	0	0	0	0	0	0	0		Dry	Irlanda	CP	Production	TEWA	C	G	M		Medium+Medium	SML	Marta	2001
1006	0	0	3	0	0	0	1	0	0	0		Dry	Irlanda	CP	Production	TEWA	C	G	M	Chrysomelidae+++Chalcididae	Medium+++Medium	SML	Marta	2001
1007	0	0	1	0	0	0	0	0	0	0		Dry	Irlanda	CP	Production	TEWA	C	G	M			SML	Marta	2001
1103	0	0	3	0	0	2	0	1	0	0		Dry	Irlanda	CP	Production	TEWA	C	G	M	Curculionidae+	Small+Medium+Medium+Medium+Large	SML	SML	2001
1104	0	0	1	0	1	1	2	3	0	0		Dry	Irlanda	CP	Production	TEWA	C	G	M	Formicidae+Chalcidoidea+Braconidae	Medium+Small+Medium+Small+Medium+Large+Large+Medium	SML	SML	2001
1105	1	0	4	0	0	0	2	1	0	0		Dry	Irlanda	CP	Production	TEWA	C	G	M	Microhymenoptera+Microhymenoptera	Medium+Medium+Small+Medium+Small+Small+Medium	SML	SML	2001
1106	1	0	3	0	1	0	0	0	0	0		Dry	Irlanda	CP	Production	TEWA	C	G	M	Curculionidae+Cerambycidae++Formicidae	Medium+Medium+Medium+Small+Large	SML	SML	2001
1107	0	0	5	0	0	0	1	3	0	0		Dry	Irlanda	CP	Production	TEWA	C	G	M		Medium+Small+Medium+Small+Medium+Large+Medium+Medium	SML	SML	2001
1108	1	0	8	0	0	0	1	1	0	3		Dry	Irlanda	CP	Production	TEWA	C	G	M	Curculionidae++Curculionidae+Elateridae+++Chrysopidae+Pseudocaeciliidae	Large+Medium+Small+Medium+Small+Large+Medium+Medium+Small+Medium+Medium+Medium+Small	SML	SML	2001
1109	0	0	6	0	0	0	1	1	0	0		Dry	Irlanda	CP	Production	TEWA	C	G	M	Cynipidae	Medium+Medium+Medium+Medium+Small+Medium	SML	SML	2001
1118	0	1	1	0	0	0	1	0	0	2		Dry	Irlanda	CP	Production	TEWA	C	G	M	Proctotrupoidea	Medium+Small+Small+Small	SML	SML	2001
1119	1	1	7	0	0	0	0	2	0	0		Dry	Irlanda	CP	Production	TEWA	C	G	M	Cercopidae+Curculionidae++	Medium+Medium+Medium+Small+Small+Medium+Medium+Medium+Medium+Medium	SML	SML	2001
1120	0	1	1	0	0	0	3	0	0	0		Dry	Irlanda	CP	Production	TEWA	C	G	M	Cercopidae+Chalcidoidea++	Medium+Small+Medium+Medium+Medium	SML	SML	2001
1121	0	1	5	1	0	0	3	0	0	0		Dry	Irlanda	CP	Production	TEWA	C	G	M	Cercopidae+Cyladinae++Acalyptratae+Cynipoidea+Microhymenoptera+Microhymenoptera	Medium+Medium+Small+Medium+Medium+Small+Small+Small	SML	SML	2001
1123	0	0	3	1	0	0	2	2	0	0		Dry	Irlanda	CP	Production	TEWA	C	G	M	Microhymenoptera+Microhymenoptera	Medium+Small+Small+Small+Small+Medium+Large	SML	SML	2001
1124	1	0	12	0	0	0	3	0	0	0		Dry	Irlanda	CP	Production	TEWA	C	G	M	Curculionidae+++++Chalcidoidea+Chalcidoidea+	Large+Medium+Medium+Small+Medium+Medium+Medium+Medium+Small+Small+Medium+Medium	SML	SML	2001
1125	1	0	2	0	0	0	0	0	0	0		Dry	Irlanda	CP	Production	TEWA	C	G	M	Chrysomelidae+	Large+Medium+Medium	SML	SML	2001
1126	0	0	0	1	0	0	0	0	0	0		Dry	Irlanda	CP	Production	TEWA	C	G	M	Phoridae	Medium	SML	SML	2001
454	0	0	1	1	0	0	3	1	0	1		Dry	Belen	TP	Rustic	TEWA	C	G	M	Chironomidae	Medium+Medium+Small+Medium+Medium+Small+Small	PBG	Marta	2002
455	0	0	3	0	5	1	2	0	0	3		Dry	Belen	TP	Rustic	TEWA	C	G	M	Formicidae+Microhymenoptera	Small+Medium+Medium+Medium+Small+Small+Small	PBG	Marta	2002
456	0	0	6	0	0	0	2	0	0	0		Dry	Belen	TP	Rustic	TEWA	C	G	M	Chrysomelidae+Curculionidae+Microhymenoptera	Large+Medium+Medium+Medium+Medium+Medium+Small+Small	PBG	Marta	2002
457	1	0	1	1	0	3	4	3	0	3		Dry	Belen	TP	Rustic	TEWA	C	G	M	Curculionidae+Microhymenoptera++Aphididae+Thripidae	Medium+Medium+Small+Medium+Medium+Small+Small+Small+Large+Large+Medium+Small	PBG	Marta	2002
458	0	0	2	1	0	0	0	0	0	0		Dry	Belen	TP	Rustic	TEWA	C	G	M	Simuliidae	Medium+Medium+Medium	PBG	Marta	2002
459	0	2	3	1	0	2	3	2	0	2		Dry	Belen	TP	Rustic	TEWA	C	G	M	Cercopidae+Membracidae+Curculionidae++Chrysomelidae+Simuliidae+Saldidae++Platygasteridae+Microhymenoptera+Braconidae+Psocidae+Aphididae	Medium+Large+Medium+Medium+Medium+Medium+Medium+Medium+Small+Small+Large+Small+Medium+Medium+Medium	PBG	Marta	2002
460	1	0	5	1	0	4	1	6	0	0		Dry	Belen	TP	Rustic	TEWA	C	G	M	Bruchidae+Curculionidae+Bruchidae+Cerambycidae++Anthocoridae+Microhymenoptera	Medium+Medium+Medium+Medium+Large+Large+Small+Small+Small+Large+Small+Large+Large+Large+Large+Small	PBG	Marta	2003
461	1	0	5	4	0	2	1	1	2	0		Dry	Belen	TP	Rustic	TEWA	C	G	M	Curculionidae+Curculionidae+Chrysomelidae++Chloropidae+++Gryllidae+	Medium+Small+Medium+Small+Small+Medium+Medium+Small+Medium+Medium+Small+Large+Small+Large+Large+Medium	PBG	Marta	2003
462	0	0	2	5	0	0	1	0	0	2		Dry	Belen	TP	Rustic	TEWA	C	G	M	Bruchidae+Coccinelidae	Small+Small+Small+Small+Small+Small+Small+Small+Small+Small	PBG	Marta	2002
463	1	2	3	2	0	1	2	3	0	3		Dry	Belen	TP	Rustic	TEWA	C	G	M	Oxiopidae+Cercopidae+Cicadellidae+Bruchidae+Chrysomelidae+Curculionidae+Ceratopogonidae+Microhymenoptera+Cynipidae+Aphididae+Psyllidae+Aphididae	Large+Large+Large+Medium+Medium+Small+Medium+Medium+Medium+Small+Medium+Medium+Medium+Medium+Medium+Medium+Medium	PBG	Marta	2002
464	0	0	5	1	0	1	0	1	0	0		Dry	Belen	TP	Rustic	TEWA	C	G	M	Bruchidae+Chrysomelidae++++Sciaridae	Small+Medium+Medium+Medium+Medium+Large+Medium+Small	PBG	Marta	2003
465	1	0	6	0	0	1	1	4	0	1		Dry	Belen	TP	Rustic	TEWA	C	G	M	Curculionidae+Byturidae+Bruchidae+Coccinelidae+Microhymenoptera	Medium+Small+Medium+Small+Medium+Medium+Small+Large+Small	PBG	Marta	2002
466	0	0	1	0	0	1	1	1	0	1		Dry	Belen	TP	Rustic	TEWA	C	G	M	Curculionidae+Microhymenoptera	Small+Medium+Small+Small+Small	PBG	Marta	2002
467	0	0	1	0	0	1	0	0	0	2		Dry	Belen	TP	Rustic	TEWA	C	G	M	Chrysomelidae+Thripidae+	Medium+Large+Medium+Small	PBG	Marta	2002
468	0	0	2	1	0	1	1	2	0	0		Dry	Belen	TP	Rustic	TEWA	C	G	M	Chrysomelidae+Curculionidae	Medium+Medium+Small+Medium+Medium+Medium	PBG	Marta	2002
469	0	0	4	0	0	3	3	5	0	4		Dry	Belen	TP	Rustic	TEWA	C	G	M	Bruchidae+Chrysomelidae+Curculionidae++Braconidae+Braconidae+Chalcididae+Liposcelidae++Phlaeothripidae+Thripidae	Medium+Medium+Medium+Large+Medium+Medium+Medium+Small+Large+Medium+Medium+Small+Medium+Small+Medium	PBG	Marta	2002
470	0	0	1	0	0	1	2	1	0	2		Dry	Belen	TP	Rustic	TEWA	C	G	M	Curculionidae+Microhymenoptera+Phloetripidae	Medium+Small+Medium+Small+Medium+Small	PBG	Marta	2002
471	0	1	4	1	0	3	0	1	0	1		Dry	Belen	TP	Rustic	TEWA	C	G	M	Cercopidae+Coccinelidae+Curculionidae+Cerambycidae+Chrysomelidae+Ceratopogonidae+Phloetripidae	Large+Medium+Medium+Large+Medium+Medium+Small+Medium+Large+Large+Small	PBG	Marta	2002
472	0	0	2	1	0	0	1	0	0	1		Dry	Belen	TP	Rustic	TEWA	C	G	M	Curculionidae	Large+Medium+Small+Small+Medium	PBG	Marta	2002
473	0	0	0	0	0	0	1	0	0	0		Dry	Belen	TP	Rustic	TEWA	C	G	M		Medium	PBG	Marta	2002
474	0	0	2	0	1	0	1	6	0	1		Dry	Belen	TP	Rustic	TEWA	C	G	M	Curculionidae+Formicidae+Phloetripidae	Medium+Large+Medium+Medium+Large+Medium+Medium+Medium	PBG	Marta	2002
475	0	1	2	0	1	1	1	0	0	0		Dry	Belen	TP	Rustic	TEWA	C	G	M	Formicidae	Large+Small+Medium+Small+Small	PBG	Marta	2002
476	0	0	3	2	0	0	0	0	0	0		Dry	Belen	TP	Rustic	TEWA	C	G	M	Bostrichidae+++Ceratopogonidae	Medium+Medium+Medium+Medium	PBG	Marta	2002
478	0	0	2	2	0	0	0	0	0	0		Dry	Belen	TP	Rustic	TEWA	C	G	M	Ceratopogonidae	Large+Medium+Medium	PBG	Marta	2002
479	0	0	2	0	0	0	2	0	0	0		Dry	Belen	TP	Rustic	TEWA	C	G	M	Chrysomelidae++Ichneumonidae+Microhymenoptera	Medium+Medium+Medium+Medium	PBG	Marta	2002
480	0	0	1	0	0	0	1	0	0	0		Dry	Belen	TP	Rustic	TEWA	C	G	M	Microhymenoptera	Medium+Small	PBG	Marta	2002
481	0	0	1	0	0	0	1	0	0	0		Dry	Belen	TP	Rustic	TEWA	C	G	M	Curculionidae+Microhymenoptera	Medium+Small	PBG	Marta	2002
482	0	0	0	0	0	1	0	0	0	0		Dry	Belen	TP	Rustic	TEWA	C	G	M		Small	PBG	Marta	2002
483	0	1	3	2	0	3	0	0	0	3		Dry	Belen	TP	Rustic	TEWA	C	G	M	Chrysomelidae+Chloropidae	Medium+Small+Small+Small+Small	PBG	Marta	2002
485	1	0	1	2	0	2	7	0	0	1		Dry	Belen	TP	Rustic	TEWA	C	G	M	Curculionidae+Tingidae+Reduviidae+Microhymenoptera+Platygasteridae++Microhymenoptera+Thripidae	Medium+Medium+Medium+Medium+Medium+Small+Medium+Medium+Small+Small	PBG	Marta	2002
486	0	0	1	1	0	1	3	0	0	2		Dry	Belen	TP	Rustic	TEWA	C	G	M	Microhymenoptera++Platygasteridae+Phloetripidae	Medium+Small+Medium+Small+Medium+Medium+Small+Small	PBG	Marta	2002
487	0	0	4	0	0	1	1	0	0	0		Dry	Belen	TP	Rustic	TEWA	C	G	M	Curculionidae+Chrysomelidae+	Medium+Medium+Medium+Medium+Medium	PBG	Marta	2002
488	0	0	0	0	0	1	2	0	0	1		Dry	Belen	TP	Rustic	TEWA	C	G	M	Platygasteridae+Microhymenoptera	Medium+Medium+Small+Medium	PBG	Marta	2002
489	0	1	2	0	0	1	1	0	0	0		Dry	Belen	TP	Rustic	TEWA	C	G	M	Cercopidae+Curculionidae++Microhymenoptera	Small+Medium+Medium+Small+Small	PBG	Marta	2002
490	0	0	0	0	1	0	2	0	0	0		Dry	Belen	TP	Rustic	TEWA	C	G	M	Formicidae+Ceraphronidae+	Medium+Medium+Medium	PBG	Marta	2002
491	0	0	4	0	0	0	0	0	0	2		Dry	Belen	TP	Rustic	TEWA	C	G	M	Curculionidae+++Aphididae	Medium+Medium+Medium+Small+Medium	PBG	Marta	2002
492	0	0	2	0	0	1	0	0	0	0		Dry	Belen	TP	Rustic	TEWA	C	G	M	Pentatomidae	Medium+Large+Medium	PBG	Marta	2002
493	0	1	0	0	0	0	1	0	0	0		Dry	Belen	TP	Rustic	TEWA	C	G	M	Cercopidae+Microhymenoptera	Medium+Medium	PBG	Marta	2002
494	0	0	1	0	1	0	3	0	0	0		Dry	Belen	TP	Rustic	TEWA	C	G	M	Formicidae+Microhymenoptera++Microhymenoptera	Large+Medium+Small+Medium+Small	PBG	Marta	2002
495	0	0	0	0	0	1	0	0	0	0		Dry	Belen	TP	Rustic	TEWA	C	G	M		Small	PBG	Marta	2002
496	0	0	2	0	0	0	0	0	0	0		Dry	Belen	TP	Rustic	TEWA	C	G	M	Chrysomelidae+	Medium+Medium	PBG	Marta	2002
497	0	0	4	0	0	1	5	3	1	1		Dry	Belen	TP	Rustic	TEWA	C	G	M	Curculionidae++++Microhymenoptera++Ceraphronidae+Chalcididae	Medium+Large+Medium+Medium+Small+Medium+Medium+Medium+Medium+Small+Small+Large+Small	PBG	Marta	2002
499	0	0	2	1	0	1	3	0	0	1		Dry	Belen	TP	Rustic	TEWA	C	G	M	Ceraphronidae++Microhymenoptera	Medium+Medium+Small+Medium+Medium+Medium+Small+Small	PBG	Marta	2002
500	0	1	1	0	0	0	1	0	0	0		Dry	Belen	TP	Rustic	TEWA	C	G	M	Curculionidae+Microhymenoptera	Medium+Medium+Small	PBG	Marta	2002
501	0	0	3	0	1	2	3	2	0	0		Dry	Belen	TP	Rustic	TEWA	C	G	M	Curculionidae+Cucujidae+Chrysomelidae+Formicidae+Anthocoridae++Figitidae++Microhymenoptera	Medium+Medium+Medium+Small+Medium++Large+Medium+Small+Medium	PBG	Marta	2002
502	0	0	2	0	0	0	1	0	0	0		Dry	Belen	TP	Rustic	TEWA	C	G	M	Ceraphronidae	Medium+Medium+Medium	PBG	Marta	2002
503	0	0	2	0	0	0	1	0	0	1		Dry	Belen	TP	Rustic	TEWA	C	G	M	Chrysomelidae++Microhymenoptera	Medium+Large+Small+Small	PBG	Marta	2002
504	0	0	0	0	0	0	1	0	0	0		Dry	Belen	TP	Rustic	TEWA	C	G	M	Microhymenoptera	Small	PBG	Marta	2002
505	0	0	4	0	0	0	0	0	0	0		Dry	Belen	TP	Rustic	TEWA	C	G	M	Curculionidae+Curculionidae++	Medium+Medium+Medium+Medium	PBG	Marta	2002
506	0	0	1	0	0	0	3	0	0	0		Dry	Belen	TP	Rustic	TEWA	C	G	M	Cynipidae+Ichneumonidae+Microhymenoptera	Medium+Medium+Medium+Small	PBG	Marta	2002
507	3	0	4	0	1	1	17	0	0	3		Dry	Belen	TP	Rustic	TEWA	C	G	M	Salticidae+Curculionidae+Curculionidae+Chrysomelidae+Cucujidae+Formicidae+Pentatomidae+Ceraphronidae++Microhymenoptera+Microhymenoptera+Microhymenoptera+Figitidae+Psyllidae	Small+Small+Small+Medium+Medium+Medium+Large+Medium+Medium+Small+Small+Medium+Small+Medium+Small+Small	PBG	Marta	2002
508	0	0	3	0	0	0	1	0	0	0		Dry	Belen	TP	Rustic	TEWA	C	G	M	Bruchidae++Chrysomelidae+Microhymenoptera	Small+Medium+Small+Small	PBG	Marta	2002
509	0	0	3	0	0	0	2	0	0	0		Dry	Belen	TP	Rustic	TEWA	C	G	M	Bruchidae++Microhymenoptera+Microhymenoptera	Small+Medium+Small+Small	PBG	Marta	2002
510	0	0	5	0	1	2	2	2	0	1		Dry	Belen	TP	Rustic	TEWA	C	G	M	Curculionidae+Chrysomelidae+Chrysomelidae+Bruchidae+Curculionidae+Formicidae+Microhymenoptera+Microhymenoptera+Thripidae	Small+Large+Medium+Medium+Medium+Medium+Medium+Small+Small+Medium+Small+Small	PBG	Marta	2002
511	2	0	4	1	0	6	3	1	0	0		Dry	Belen	TP	Rustic	TEWA	C	G	M	Salticidae+Coccinelidae+Staphylinidae+++Chloropidae+Anthocoridae++Pentatomidae+Phymatidae+Coreidae+Ichneumonidae	Medium+Large+Medium+Medium+Medium+Medium+Medium+Medium+Medium+Large+Large+Large+Medium+Medium+Large+Small	PBG	Marta	2002
648	0	0	2	0	0	0	2	0	0	1		Dry	Belen	TP	Rustic	TEWA	C	G	M	Microhymenoptera+Microhymenoptera	Small+Small+Medium+Small+Small	PBG	Marta	2003
649	0	0	4	1	2	1	5	0	0	0		Dry	Belen	TP	Rustic	TEWA	C	G	M	Coccinelidae+Curculionidae++Formicidae+Formicidae+Chalcididae+Microhymenoptera+Bethylidae++	Small+Medium+Medium+Medium+Small+Small+Large+Small+Medium+Small+Medium+Medium+Small	PBG	Marta	2003
650	1	0	2	6	0	0	4	0	0	0		Dry	Belen	TP	Rustic	TEWA	C	G	M	Curculionidae++Microhymenoptera+Chalcididae+	Medium+Medium+Medium+Small+Medium+Small	PBG	Marta	2003
653	0	0	1	1	0	0	0	0	0	0		Dry	Belen	TP	Rustic	TEWA	C	G	M	Chrysomelidae	Medium+Medium	PBG	Marta	2003
654	0	0	3	0	0	1	1	1	0	0		Dry	Belen	TP	Rustic	TEWA	C	G	M	Bruchidae++Braconidae	Medium+Medium+Small+Medium+Medium	PBG	Marta	2003
655	0	0	3	1	0	0	6	0	0	0		Dry	Belen	TP	Rustic	TEWA	C	G	M	Curculionidae+Chloropidae+Microhymenoptera++Microhymenoptera+Chalcididae	Small+Medium+Medium+Small+Small+Small+Small	PBG	Marta	2003
656	0	0	1	0	0	1	2	0	0	0		Dry	Belen	TP	Rustic	TEWA	C	G	M	Bruchidae	Small+Small+Small+Small	PBG	Marta	2003
657	0	0	5	1	0	1	15	0	0	2		Dry	Belen	TP	Rustic	TEWA	C	G	M	Nitidulidae+Bruchidae+Curculionidae++Anthocoridae+Trichogrammatidae+Microhymenoptera+Chalcididae+Chalcididae	Small+Small+Small+Small+Medium+Medium+Small+Medium+Small+Small+Small+Small+Small+Small+Medium+Medium	PBG	Marta	2003
658	0	0	1	1	0	1	4	0	0	0		Dry	Belen	TP	Rustic	TEWA	C	G	M	Curculionidae+Chloropidae+Braconidae+	Medium+Medium+Small+Medium+Medium	PBG	Marta	2003
659	0	1	2	0	2	0	0	0	0	1		Dry	Belen	TP	Rustic	TEWA	C	G	M	Bruchidae+Bruchidae+Formicidae+Formicidae	Medium+Small+Medium+Small+Large+Small	PBG	Marta	2003
660	0	0	4	0	0	0	7	0	0	0		Dry	Belen	TP	Rustic	TEWA	C	G	M	Curculionidae+Staphylinidae+Nitidulidae+Bruchidae+Microhymenoptera+++	Medium+Medium+Medium+Medium+Small+Small+Small+Medium	PBG	Marta	2003
661	0	0	3	0	0	0	4	0	0	0		Dry	Belen	TP	Rustic	TEWA	C	G	M	Curculionidae+Curculionidae++Braconidae+Diapriidae+Braconidae+	Small+Large+Medium+Medium+Small+Large+Large	PBG	Marta	2003
662	0	0	5	0	0	0	1	0	0	0		Dry	Belen	TP	Rustic	TEWA	C	G	M	Chrysomelidae+++++Chalcididae	Small+Medium+Medium+Medium+Medium+Small	PBG	Marta	2003
663	2	1	1	0	0	1	7	4	0	4		Dry	Belen	TP	Rustic	TEWA	C	G	M	Salticidae+Salticidae+Cercopidae+Curculionidae+Pentatomidae+Apidae++Braconidae++Psyllidae	Large+Medium+Medium+Medium+Medium+Large+Small+Small+Small+Medium+Medium+Small+Small	PBG	Marta	2003
664	0	0	0	0	0	0	2	0	0	1		Dry	Belen	TP	Rustic	TEWA	C	G	M		Medium+Large+Medium	PBG	Marta	2003
665	0	0	11	0	0	0	2	0	0	0		Dry	Belen	TP	Rustic	TEWA	C	G	M	Curculionidae++Microhymenoptera+	Medium+Medium+Small+Small	PBG	Marta	2003
666	0	0	2	0	0	0	4	0	0	0		Dry	Belen	TP	Rustic	TEWA	C	G	M	Curculionidae++Microhymenoptera++	Medium+Medium+Small+Small+Small	PBG	Marta	2003
667	0	0	6	1	0	1	4	0	0	1		Dry	Belen	TP	Rustic	TEWA	C	G	M	Bruchidae+Bruchidae+Curculionidae++++Microhymenoptera+++	Medium+Medium+Medium+Medium+Large+Medium+Medium+Medium+Small+Small+Medium+Medium+Small	PBG	Marta	2003
668	0	0	1	1	0	1	3	0	0	0		Dry	Belen	TP	Rustic	TEWA	C	G	M	Curculionidae+Ichneumonidae++Microhymenoptera	Small+Small+Small+Large+Medium+Small	PBG	Marta	2003
669	0	0	1	0	1	0	4	0	0	1		Dry	Belen	TP	Rustic	TEWA	C	G	M	Curculionidae+Formicidae+Braconidae++Braconidae+Microhymenoptera	Medium+Medium+Medium+Medium+Medium+Small+Small	PBG	Marta	2003
13	0	0	9	0	0	0	0	0	0	0		Dry	Irlanda	TP	Restoration	TEWA	C	G	M	Curculionidae	Medium	SML	Marta	2001
14	0	0	10	0	0	0	0	0	0	0		Dry	Irlanda	TP	Restoration	TEWA	C	G	M	Curculionidae	Medium	SML	Marta	2001
16	0	0	3	0	0	0	0	0	0	0		Dry	Irlanda	TP	Restoration	TEWA	C	G	M	Curculionidae	Medium	SML	Marta	2001
18	0	1	2	1	1	0	3	0	1	0		Dry	Irlanda	TP	Restoration	TEWA	C	G	M	Curculionidae+Chloropidae+Formicidae+Braconidae++	Medium+Medium+Medium+Medium+Medium+Large+Medium+Medium+Large	SML	Marta	2001
19	0	0	4	0	0	0	1	0	0	5		Dry	Irlanda	TP	Restoration	TEWA	C	G	M	Coccinelidae+++Nitidulidae+Microhymenoptera+Phlaeothripidae	Medium+Medium+Medium+Medium+Medium+Medium	SML	Marta	2001
27	0	0	1	0	0	0	0	0	0	0		Dry	Irlanda	TP	Restoration	TEWA	C	G	M	Melandryidae	Medium	SML	Marta	2001
28	0	0	7	1	6	0	0	0	1	0		Dry	Irlanda	TP	Restoration	TEWA	C	G	M	Curculionidae+++Chrysomelidae+Chrysomelidae+Drosophilidae+Formicidae	Medium+Medium+Medium+Medium+Medium+Medium+Medium+Medium	SML	Marta	2001
29	0	0	0	0	1	0	0	0	0	0		Dry	Irlanda	TP	Restoration	TEWA	C	G	M	Formicidae	Medium	SML	Marta	2001
30	0	1	2	0	0	2	2	0	0	1		Dry	Irlanda	TP	Restoration	TEWA	C	G	M	Curculionidae+Chrysomelidae+Microhymenoptera+Tenthredinidae	Medium+Medium+Medium+Medium+Medium+Medium+Medium	SML	Marta	2001
148	0	0	0	0	0	0	0	0	0	2		Dry	Irlanda	TP	Restoration	TEWA	C	G	M		Medium+Medium	SML	Marta	2001
152	0	0	1	0	0	0	0	0	0	0		Dry	Irlanda	TP	Restoration	TEWA	C	G	M		Medium	SML	Marta	2001
153	0	1	1	0	0	0	1	0	0	0		Dry	Irlanda	TP	Restoration	TEWA	C	G	M	Membracidae	Large+Medium+Small	SML	Marta	2001
155	1	0	2	0	0	1	0	1	0	0		Dry	Irlanda	TP	Restoration	TEWA	C	G	M	Theridiidae	Medium+Medium+Large+Large+Medium	SML	Marta	2001
160	0	1	0	0	0	0	0	0	0	0		Dry	Irlanda	TP	Restoration	TEWA	C	G	M		Medium	SML	Marta	2001
161	0	0	0	0	0	8	0	0	0	0		Dry	Irlanda	TP	Restoration	TEWA	C	G	M	Anthocoridae	Medium	SML	Marta	2001
162	0	0	1	0	1	1	2	0	0	0		Dry	Irlanda	TP	Restoration	TEWA	C	G	M	Formicidae+Microhymenoptera+Microhymenoptera	Medium+Medium+Medium+Small+Small	SML	Marta	2001
163	0	1	1	0	0	0	0	0	0	0		Dry	Irlanda	TP	Restoration	TEWA	C	G	M	Membracidae	Large+Small	SML	Marta	2001
165	0	1	1	0	0	1	0	0	0	0		Dry	Irlanda	TP	Restoration	TEWA	C	G	M		Medium+Large+Medium	SML	Marta	2001
498	1	0	1	0	0	0	0	0	0	0		Dry	Irlanda	TP	Restoration	TEWA	C	G	M		Medium+Large	PBG	Marta	2002
1110	0	0	2	0	0	0	2	0	0	0		Dry	Irlanda	TP	Restoration	TEWA	C	G	M		Small+Medium+Small+Medium	SML	SML	2001
1111	0	0	0	0	0	0	1	0	0	0		Dry	Irlanda	TP	Restoration	TEWA	C	G	M	Chalcidoidea	Small	SML	SML	2001
1112	1	0	5	0	0	0	6	0	0	0		Dry	Irlanda	TP	Restoration	TEWA	C	G	M	Curculionidae++++Microhymenoptera+Microhymenoptera+	Medium+Small+Small+Small+Small+Medium+Small+Small+Small	SML	SML	2001
1113	0	0	2	0	0	0	4	0	0	0		Dry	Irlanda	TP	Restoration	TEWA	C	G	M	Chalcidoidea+++	Medium+Medium+Medium+Medium+Medium+Medium	SML	SML	2001
1114	2	2	5	0	0	1	5	3	0	0		Dry	Irlanda	TP	Restoration	TEWA	C	G	M	Membracidae+Curculionidae+++Chalcidoidea++Chalcidoidea+Chalcidoidea+	Medium+Large+Medium+Medium+Medium+Medium+Medium+Small+Small+Small+Small+Small+Small+Small+Medium	SML	SML	2001
1115	1	0	5	0	0	1	7	2	0	0		Dry	Irlanda	TP	Restoration	TEWA	C	G	M	Platygasteridae+Chalcidoidea++++	Large+Medium+Small+Medium+Medium+Small+Small+Small+Small+Small+Small+Large+Medium	SML	SML	2001
1116	0	0	5	0	0	2	0	4	0	0		Dry	Irlanda	TP	Restoration	TEWA	C	G	M	Curculionidae	Medium+Small+Medium+Medium+Medium+Medium+Large+Large+Medium+Medium	SML	SML	2001
1117	0	0	1	0	0	0	3	1	0	0		Dry	Irlanda	TP	Restoration	TEWA	C	G	M	Chalcidoidea+	Medium+Small++Large	SML	SML	2001
154	0	1	0	0	0	0	1	0	0	0		Dry				TEWA	C	G	M		Medium+Medium	SML	Marta	2001
158	0	0	1	0	0	1	0	0	0	1		Dry				TEWA	C	G	M		Medium+Medium+Large	SML	Marta	2001
164	0	1	1	0	0	2	0	0	0	1		Dry				TEWA	C	G	M	Cicadellidae+Carabidae	Large+Large+Medium+Medium+Large	SML	Marta	2001
168	1	0	1	0	0	0	3	0	0	0		Dry				TEWA	C	G	M	Theridiidae+Chalcididae++	Large+Medium+Medium+Large+Medium	SML	Marta	2001
450	0	1	1	0	0	0	0	0	0	0		Wet	Belen	CP	Production	TROP	C	I	R		Medium+Small	SML	Marta	2001
451	0	1	4	0	2	0	0	0	1	0		Wet	Belen	CP	Production	TROP	C	I	R	Elateridae+Coccinelidae+Curculionidae+Chrysomelidae+Formicidae+Formicidae+Gryllidae	Medium+Large+Medium+Large+Medium+Large+Large+Large	SML	Marta	2001
1127	0	0	4	0	0	1	1	0	0	0		Wet	Belen	CP	Production	TROP	C	I	R	Sphecidae	Small+Medium+Medium+Small+Large	SML	SML	2001
1128	0	0	3	0	0	1	5	0	0	0		Wet	Belen	CP	Production	TROP	C	I	R		Large+Medium+Medium+Large+Medium	SML	SML	2001
236	0	0	0	0	0	0	0	0	0	2		Wet	Irlanda	CP	Production	VISA	U	G	R		Small+Small	PBG	Marta	2002
276	1	0	0	0	0	0	0	0	1	0		Wet	Irlanda	CP	Production	VISA	U	G	R	Theridiidae	Medium+Large	PBG	Marta	2002
283	0	0	0	3	0	0	0	0	0	0		Wet	Irlanda	CP	Production	VISA	U	G	R	Chironomidae+Culicidae+Ceratopogonidae	Large+Medium+Medium	PBG	Marta	2002
1129	1	0	0	0	0	0	0	0	0	0		Wet	Hamburgo	SM	Production	VISA	U	G	R		Medium	SML	SML	2001
399	0	0	0	0	0	0	1	0	0	0		Wet	Belen	TP	Rustic	VISA	U	G	R	Microhymenoptera	Small	SML	Marta	2001
917	0	0	0	0	0	0	0	0	0	30		Wet	Belen	TP	Rustic	VISA	U	G	R		Small+Small	PBG	Marta	2003
918	0	0	0	0	0	0	0	0	0	9		Wet	Belen	TP	Rustic	VISA	U	G	R		Small	PBG	Marta	2003
537	1	0	0	0	0	1	1	0	0	0		Dry	Belen	TP	Rustic	VISA	U	G	R		Large+Large+Small	PBG	Marta	2002
538	1	0	0	1	0	0	3	0	0	0		Dry	Belen	TP	Rustic	VISA	U	G	R	Araneidae+Ceratopogonidae+Ceraphronidae+Chalcididae+Ichneumonidae	Medium+Medium+Small+Small+Medium	PBG	Marta	2002
916	0	2	0	4	0	0	2	0	0	2		Dry	Belen	TP	Rustic	VISA	U	G	R	Cicadellidae++Phoridae+Sciaridae+Drosophilidae+Braconidae++Pseudocaeciliidae	Medium+Medium+Small+Medium+Small+Medium+Small+Medium+Small	PBG	Marta	2003
102	0	0	0	0	0	0	1	0	0	1		Dry	Irlanda	CP	Production	WAVI	C	I	M	Braconidae+Thripidae	Medium+Medium	SML	Marta	2001
1130	0	0	1	0	0	1	2	2	0	0		Dry	Irlanda	CP	Production	WAVI	C	I	M	Nabidae+Scolioidea+Apocrita	Medium+Medium+Medium+Medium+Medium+Large	SML	SML	2001
888	0	1	4	0	0	1	3	0	0	0		Dry	Belen	TP	Rustic	WAVI	C	I	M	Cicadellidae+Bruchidae+Staphylinidae+++Coreidae+Braconidae	Medium+Medium+Medium+Small+Medium+Medium+Small+Medium	PBG	Marta	2003
889	0	0	2	0	0	0	4	0	0	2		Dry	Belen	TP	Rustic	WAVI	C	I	M	Bruchidae+Curculionidae+Braconidae+++Psocidae	Small+Small+Medium+Small+Medium+Small+Medium	PBG	Marta	2003
890	0	0	4	2	1	1	10	0	1	0		Dry	Belen	TP	Rustic	WAVI	C	I	M	Curculionidae+Chrysomelidae+++Sciaridae+Formicidae	Medium+Medium+Small+Medium+Small+Medium+Medium+Large+Small+Small+Small+Small+Small+Medium+Medium	PBG	Marta	2003
891	0	0	2	0	1	1	2	1	0	0		Dry	Belen	TP	Rustic	WAVI	C	I	M	Curculionidae+Chrysomelidae+Formicidae+Tingidae	Medium+Medium+Medium+Medium+Medium+Medium+Medium	PBG	Marta	2003
101	0	2	0	0	0	1	1	0	0	0		Dry	Irlanda	TP	Restoration	WAVI	C	I	M	Cercopidae++Chalcididae	Medium+Medium+Medium+Medium	SML	Marta	2001
103	1	0	1	0	0	0	1	0	0	0		Dry	Irlanda	TP	Restoration	WAVI	C	I	M	Salticidae+Coccinelidae	Large+Large+Medium	SML	Marta	2001
104	0	0	3	1	0	0	0	0	0	0		Dry	Irlanda	TP	Restoration	WAVI	C	I	M	Curculionidae+Chrysomelidae+Chrysomelidae	Large+Large+Medium+Medium	SML	Marta	2001
892	1	0	2	0	0	0	0	0	1	1		Wet	Belen	TP	Rustic	WBWW	U	I	R	Curculionidae	Medium+Medium+Medium+Medium	PBG	Marta	2003
893	1	0	3	0	1	0	0	0	1	4		Wet	Belen	TP	Rustic	WBWW	U	I	R	Curculionidae+Chrysomelidae++Formicidae+Tettigoniidae+Forficulidae+	Small+Small+Medium+Medium+Medium+Medium+Large+Large	PBG	Marta	2003
894	0	0	1	0	0	0	0	0	0	1		Wet	Belen	TP	Rustic	WBWW	U	I	R		Small+Small	PBG	Marta	2003
895	1	0	2	0	0	0	0	0	0	0		Wet	Belen	TP	Rustic	WBWW	U	I	R		Medium+	PBG	Marta	2003
896	1	0	1	0	1	0	0	1	0	0		Wet	Belen	TP	Rustic	WBWW	U	I	R	Formicidae	Medium+Medium+Medium	PBG	Marta	2003
409	0	0	0	0	0	1	0	0	0	0		Wet	Irlanda	TP	Restoration	WBWW	U	I	R			SML	Marta	2001
997	0	0	0	0	1	1	0	0	1	0		Wet				WBWW	U	I	R	Formicidae	Medium+Small	SML	Marta	2001
105	0	0	1	1	0	0	1	0	0	0		Dry	Irlanda	CP	Production	WETA	C	G	M	Simuliidae+Apidae	Large+Medium+Large	SML	Marta	2001
106	0	0	1	0	0	0	1	0	0	0		Dry	Irlanda	CP	Production	WETA	C	G	M	Mordellidae+Vespidae	Large+Large	SML	Marta	2001
925	0	0	1	0	0	0	0	0	0	0		Dry	Irlanda	CP	Production	WETA	C	G	M		Medium	PBG	Marta	2003
1132	0	0	0	0	0	0	12	0	0	0		Dry	Irlanda	CP	Production	WETA	C	G	M	Sphecidae	Large	SML	SML	2001
633	0	0	1	0	0	0	0	0	0	0		Dry	Belen	TP	Rustic	WETA	C	G	M		Large	PBG	Marta	2002
926	0	0	1	1	0	0	1	0	0	1		Dry	Belen	TP	Rustic	WETA	C	G	M	Ceratopogonidae	Medium+Small+Large	PBG	Marta	2003
927	0	0	0	0	1	0	5	0	0	0		Dry	Belen	TP	Rustic	WETA	C	G	M	Formicidae+Halictidae+Braconidae+	Medium+Large+Large+Large	PBG	Marta	2003
928	0	0	0	1	0	0	0	0	0	0		Dry	Belen	TP	Rustic	WETA	C	G	M	Culicidae	Medium	PBG	Marta	2003
99	0	1	1	0	0	0	0	0	0	0		Dry	Irlanda	CP	Production	WEWA	U	I	M	Chrysomelidae	Medium+Large	SML	Marta	2001
100	0	1	1	0	0	0	0	0	0	0		Dry	Irlanda	CP	Production	WEWA	U	I	M		Medium+Medium	SML	Marta	2001
535	1	0	2	0	0	0	0	0	0	0		Dry	Irlanda	CP	Production	WEWA	U	I	M	Curculionidae+	Large+Large+Medium	PBG	Marta	2002
536	1	0	1	0	0	0	0	0	0	1		Dry	Irlanda	CP	Production	WEWA	U	I	M	Forficulidae	Large+Large	PBG	Marta	2002
942	0	0	0	0	0	0	1	0	1	0		Dry	Irlanda	CP	Production	WEWA	U	I	M		Medium+Large	PBG	Marta	2003
98	0	0	3	0	1	0	1	0	0	0		Dry	Irlanda	TP	Restoration	WEWA	U	I	M	Chrysomelidae++Chrysomelidae+Formicidae+Sphecidae	Large+Large+Large+Large+Large	SML	Marta	2001
191	0	0	3	0	0	1	1	1	0	1		Dry	Irlanda	TP	Restoration	WEWA	U	I	M	Cerambycidae+Erotylidae+Chalcididae	Medium+Medium+Medium+Medium+Medium+Medium	SML	Marta	2001
192	1	1	0	0	0	0	0	0	0	0		Dry	Irlanda	TP	Restoration	WEWA	U	I	M		Medium+Medium	SML	Marta	2001
193	0	1	6	0	0	0	1	0	0	0		Dry	Irlanda	TP	Restoration	WEWA	U	I	M	Chrysomelidae+++Mordellidae+Chalcididae	Large+Medium+Medium+Large+Medium+Large+Medium	SML	Marta	2001
222	0	0	0	0	0	0	1	0	0	0		Dry	Irlanda	TP	Restoration	WEWA	U	I	M	Braconidae	Medium	SML	Marta	2001
969	0	0	1	0	0	0	0	0	0	0		Wet	Belen	CP	Production	WFGS	S	G	R			SML	Marta	2001
972	0	0	0	0	0	1	0	0	0	0		Wet	Belen	CP	Production	WFGS	S	G	R		Medium	SML	Marta	2001
973	0	0	1	0	0	0	0	1	0	1		Wet	Belen	CP	Production	WFGS	S	G	R	Entomobryidae	Medium+Small+Small	SML	Marta	2001
1067	0	0	3	0	0	0	0	1	0	0		Wet	Belen	CP	Production	WFGS	S	G	R	Curculionidae+	Medium+Large+Medium+Medium	SML	SML	2001
935	0	0	1	0	1	0	0	0	0	0		Wet	Irlanda	CP	Production	WFGS	S	G	R	Formicidae	Small	PBG	Marta	2003
936	0	0	1	0	0	0	0	1	0	1		Wet	Irlanda	CP	Production	WFGS	S	G	R	Scarabaeidae	Large+Large+Medium	PBG	Marta	2003
962	0	0	1	0	0	0	0	0	0	0		Wet	Irlanda	CP	Production	WFGS	S	G	R		Medium	SML	Marta	2001
993	0	0	2	0	2	1	0	0	0	0		Wet	Irlanda	CP	Production	WFGS	S	G	R	Formicidae	Large+Large+Large+Medium	SML	Marta	2001
1065	0	0	2	0	4	0	0	0	0	0		Wet	Irlanda	CP	Production	WFGS	S	G	R	Curculionidae+Formicidae+Formicidae	Large+Large+Medium+Small	SML	SML	2001
1068	0	0	1	0	0	0	0	1	0	0		Wet	Irlanda	CP	Production	WFGS	S	G	R		Medium	SML	SML	2001
1064	1	0	1	0	1	0	0	0	0	0		Dry	Irlanda	CP	Production	WFGS	S	G	R	Formicidae	Medium+Medium+Small	SML	SML	2001
970	1	0	2	0	0	0	0	0	0	0		Wet	Hamburgo	SM	Production	WFGS	S	G	R		Large+Large	SML	Marta	2001
1066	0	0	1	0	0	0	0	0	0	0		Wet	Hamburgo	SM	Production	WFGS	S	G	R		Large	SML	SML	2001
67	0	0	0	1	0	0	0	0	0	0		Dry	Irlanda	CP	Production	WIWA	U	I	M		Medium	SML	Marta	2001
69	0	0	0	0	0	0	1	0	0	0		Dry	Irlanda	CP	Production	WIWA	U	I	M	Microhymenoptera	Small	PBG	Marta	2002
71	0	0	6	0	0	0	1	0	0	0		Dry	Irlanda	CP	Production	WIWA	U	I	M	Scolytidae+	Small+Medium+Medium	PBG	Marta	2002
72	0	0	0	2	10	0	1	0	0	0		Dry	Irlanda	CP	Production	WIWA	U	I	M	Formicidae+Microhymenoptera	Large+Medium+Small	SML	Marta	2001
671	0	1	0	1	0	1	0	0	0	0		Dry	Irlanda	CP	Production	WIWA	U	I	M		Medium+Medium+Large	PBG	Marta	2003
675	0	0	3	0	0	0	0	0	0	0		Dry	Irlanda	CP	Production	WIWA	U	I	M	Coccinelidae+	Medium+Medium	PBG	Marta	2003
678	0	0	0	0	0	0	1	0	0	0		Dry	Irlanda	CP	Production	WIWA	U	I	M	Mydidae	Medium	PBG	Marta	2003
1008	0	0	1	0	0	0	0	0	0	0		Dry	Irlanda	CP	Production	WIWA	U	I	M			SML	Marta	2001
1133	0	1	1	0	1	0	2	1	0	2		Dry	Irlanda	CP	Production	WIWA	U	I	M	Cercopidae+Formicidae+Chalcidoidea+Chrysopidae	Medium+Medium+Medium+Medium+Small+Medium+Medium	SML	SML	2001
1134	1	1	1	0	0	1	2	0	0	0		Dry	Irlanda	CP	Production	WIWA	U	I	M	Cercopidae+Curculionidae	Medium+Medium+Medium+Medium+Medium+Medium	SML	SML	2001
1135	0	1	1	0	0	0	2	0	0	0		Dry	Irlanda	CP	Production	WIWA	U	I	M	Cercopidae+Braconidae	Medium+Small+Medium+Medium	SML	SML	2001
1136	0	0	6	0	0	0	6	0	0	1		Dry	Irlanda	CP	Production	WIWA	U	I	M	Curculionidae+++Curculionidae++Chalcidoidea++++++Entomobryidae	Medium+Medium+Medium+Small+Medium+Small+Small+Medium+Medium+Medium+Medium+Large+Small	SML	SML	2001
1137	0	0	2	0	0	0	10	0	0	0		Dry	Irlanda	CP	Production	WIWA	U	I	M	Chalcididae++Chalcidoidea++	Small+Medium+Medium+Medium+Small+Medium+Medium	SML	SML	2001
512	0	0	2	2	0	1	1	0	0	0		Dry	Belen	TP	Rustic	WIWA	U	I	M	Chrysomelidae+Coccinelidae+Ceratopogonidae	Medium+Small+Small+Small+Small	PBG	Marta	2002
514	0	0	1	0	0	0	2	0	0	2		Dry	Belen	TP	Rustic	WIWA	U	I	M	Braconidae+Pseudocaeciliidae+Aphididae	Medium+Small+Medium+Medium+Medium	PBG	Marta	2002
515	0	0	3	2	2	1	5	0	0	0		Dry	Belen	TP	Rustic	WIWA	U	I	M	Formicidae+Formicidae	Large+Large+Medium+Medium+Large+Small+Medium+Small+Medium+Large	PBG	Marta	2002
516	0	1	0	0	0	0	1	0	0	0		Dry	Belen	TP	Rustic	WIWA	U	I	M	Chalcididae	Medium+Medium	PBG	Marta	2002
517	0	0	1	1	0	0	1	0	0	0		Dry	Belen	TP	Rustic	WIWA	U	I	M	Platypodidae+Chalcididae	Medium+Medium+Medium	PBG	Marta	2002
518	0	0	4	0	0	2	3	0	0	0		Dry	Belen	TP	Rustic	WIWA	U	I	M	Bruchidae+Curculionidae+Coccinelidae+Braconidae+	Medium+Medium+Medium+Medium+Large+Small+Large	PBG	Marta	2002
672	0	0	1	1	0	0	0	0	0	0		Dry	Belen	TP	Rustic	WIWA	U	I	M	Curculionidae	Large+Medium	PBG	Marta	2003
673	0	0	2	0	1	0	1	0	0	0		Dry	Belen	TP	Rustic	WIWA	U	I	M	Bruchidae+Formicidae	Small+Medium+Medium+Small	PBG	Marta	2003
674	0	0	7	0	3	2	8	0	0	0		Dry	Belen	TP	Rustic	WIWA	U	I	M	Bruchidae+++Formicidae+Lygaeidae++Chalcididae++Eurytomidae+Microhymenoptera+Microhymenoptera+Microhymenoptera+Microhymenoptera+	Medium+Medium+Medium+Medium+Medium+Small+Medium+Small+Medium+Small+Small+Small+Medium+Medium	PBG	Marta	2003
676	0	0	5	0	2	1	2	0	0	0		Dry	Belen	TP	Rustic	WIWA	U	I	M	Nitidulidae+Nitidulidae+Scolytidae++Formicidae+Formicidae	Medium+Medium+Medium+Medium+Medium+Medium+Medium+Small+Medium	PBG	Marta	2003
677	0	0	3	1	1	0	5	1	0	0		Dry	Belen	TP	Rustic	WIWA	U	I	M	Curculionidae+Bruchidae+Curculionidae+Chloropidae+Formicidae+Microhymenoptera+Microhymenoptera+Microhymenoptera+	Small+Small+Medium+Medium+Medium+Small+Small+Small+Medium+Medium	PBG	Marta	2003
66	0	3	2	3	10	1	1	0	0	0		Dry	Irlanda	TP	Restoration	WIWA	U	I	M	Curculionidae+Chrysomelidae+Chloropidae++Culicidae+Formicidae+Microhymenoptera	Medium+Large+Large+Medium+Medium+Medium+Large+Medium+Large+Medium	SML	Marta	2001
73	0	0	1	0	0	0	0	0	0	0		Dry	Irlanda	TP	Restoration	WIWA	U	I	M		Medium	SML	Marta	2001
207	0	0	0	0	0	0	1	0	0	0		Dry	Irlanda	TP	Restoration	WIWA	U	I	M	Microhymenoptera	Small	SML	Marta	2001
208	0	0	1	0	0	1	1	0	0	0		Dry	Irlanda	TP	Restoration	WIWA	U	I	M	Braconidae	Medium+Medium+Medium	SML	Marta	2001
1138	1	13	3	0	0	0	4	0	0	0		Dry	Irlanda	TP	Restoration	WIWA	U	I	M	Curculionidae ++Scelionidae+Ichneumonoidea	Medium+Medium+Medium+Small+Small+Medium+Medium	SML	SML	2001
206	0	0	1	0	2	0	0	0	0	0		Dry				WIWA	U	I	M	Formicidae	Medium+Medium	SML	Marta	2001
311	0	1	1	0	0	0	1	0	0	0		Wet	Belen	CP	Production	WWTA	C	G	R		Medium	SML	Marta	2001
312	0	2	3	0	1	0	1	0	0	0		Wet	Belen	CP	Production	WWTA	C	G	R	Curculionidae+++Formicidae	Medium+Medium+Medium+Medium+Medium+Small+Medium	SML	Marta	2001
313	0	0	1	0	0	0	0	0	0	0		Wet	Belen	CP	Production	WWTA	C	G	R		Medium	SML	Marta	2001
314	0	0	1	0	0	0	0	0	0	0		Wet	Belen	CP	Production	WWTA	C	G	R		Medium	SML	Marta	2001
321	0	0	0	0	0	0	1	0	0	0		Wet	Belen	CP	Production	WWTA	C	G	R	Chalcididae	Medium	SML	Marta	2001
324	0	0	1	0	0	1	0	0	0	1		Wet	Belen	CP	Production	WWTA	C	G	R	Forficulidae	Medium+Medium+Large	SML	Marta	2001
1148	0	0	3	0	0	0	0	0	0	0		Wet	Belen	CP	Production	WWTA	C	G	R	Curculionidae+Curculionidae+	Large+Medium+Medium	SML	SML	2001
325	0	1	2	0	0	0	0	0	0	0		Wet	Irlanda	CP	Production	WWTA	C	G	R	Cercopidae	Medium+Medium+Large	SML	Marta	2001
1147	0	0	4	0	0	0	0	0	0	0		Wet	Irlanda	CP	Production	WWTA	C	G	R	Chrysomelidae+++	Large+Large+Medium+Medium	SML	SML	2001
941	0	0	1	0	0	0	0	0	0	0		Dry	Irlanda	CP	Production	WWTA	C	G	R			PBG	Marta	2003
316	0	1	1	0	0	0	0	0	0	0		Wet	Hamburgo	SM	Production	WWTA	C	G	R	Cerambycidae	Medium+Large	SML	Marta	2001
317	0	0	1	0	0	0	1	0	0	0		Wet	Hamburgo	SM	Production	WWTA	C	G	R		Medium+Medium	SML	Marta	2001
318	0	0	1	0	0	0	1	0	0	0		Wet	Hamburgo	SM	Production	WWTA	C	G	R		Large+Large	SML	Marta	2001
319	1	0	0	0	0	0	0	0	0	0		Wet	Hamburgo	SM	Production	WWTA	C	G	R		Large	SML	Marta	2001
320	0	0	2	0	0	0	1	0	0	0		Wet	Hamburgo	SM	Production	WWTA	C	G	R		Large+Large+Medium	SML	Marta	2001
323	0	0	0	0	0	0	2	0	0	0		Wet	Hamburgo	SM	Production	WWTA	C	G	R	Microhymenoptera	Medium+Small	SML	Marta	2001
326	0	0	2	0	0	0	0	0	0	0		Wet	Hamburgo	SM	Production	WWTA	C	G	R		Large+	SML	Marta	2001
1140	0	0	3	0	0	0	0	0	0	0		Wet	Hamburgo	SM	Production	WWTA	C	G	R	Cerambycidae++	Large+Medium+Medium	SML	SML	2001
1141	1	1	2	0	0	0	0	1	0	0		Wet	Hamburgo	SM	Production	WWTA	C	G	R	Membracidae	Medium+Medium+Medium+Medium+Large	SML	SML	2001
1142	0	0	3	0	0	0	0	0	0	0		Wet	Hamburgo	SM	Production	WWTA	C	G	R		Medium+Large+Medium	SML	SML	2001
1143	1	0	1	0	0	0	0	0	0	0		Wet	Hamburgo	SM	Production	WWTA	C	G	R		Large+Medium	SML	SML	2001
1144	1	0	0	0	0	0	0	0	0	0		Wet	Hamburgo	SM	Production	WWTA	C	G	R		Large	SML	SML	2001
1145	1	0	1	0	1	0	0	0	0	0		Wet	Hamburgo	SM	Production	WWTA	C	G	R	Formicidae	Small+Medium+Medium	SML	SML	2001
1146	0	0	0	0	3	0	3	0	0	0		Wet	Hamburgo	SM	Production	WWTA	C	G	R	Formicidae+Formicidae	Large+Large+Medium+Medium+Large	SML	SML	2001
322	0	1	6	0	16	0	0	0	0	0		Wet	Belen	TP	Rustic	WWTA	C	G	R	Cercopidae+Cerambycidae+Curculionidae+Chrysomelidae+Curculionidae+Cerambycidae+Formicidae+Formicidae+Formicidae	Medium+Large+Large+Medium+Medium+Large+Large+Large+Medium	SML	Marta	2001
964	0	1	4	0	2	0	0	0	0	0		Wet	Belen	TP	Rustic	WWTA	C	G	R	Scarabaeidae++++Formicidae+Formicidae	Medium+Medium+Medium+Medium+Large+Medium+Medium	SML	Marta	2001
194	0	4	5	0	0	0	2	0	0	0		Dry	Irlanda	TP	Restoration	WWTA	C	G	R	Cicadellidae+Membracidae+Cicadellidae+Cercopidae+Curculionidae+Chrysomelidae+Anthicidae++Microhymenoptera+Chalcididae	Large+Large+Large+Large+Large+Medium+Medium+Large+Small+Medium	SML	Marta	2001
195	0	1	3	0	0	0	0	0	0	0		Dry	Irlanda	TP	Restoration	WWTA	C	G	R	Cicadellidae+Coccinelidae++Chrysomelidae	Large+Medium+Medium+Medium	SML	Marta	2001
284	0	0	1	0	0	0	0	0	0	0		Wet	Belen	CP	Production	YGVI	C	G	AM	Cerambycidae	Medium	SML	Marta	2001
304	0	0	0	0	0	1	0	0	0	0		Wet	Belen	CP	Production	YGVI	C	G	AM		Large	SML	Marta	2001
306	1	0	1	0	0	0	1	0	0	0		Wet	Belen	CP	Production	YGVI	C	G	AM	Chrysomelidae+Microhymenoptera	Large+Large+Small	SML	Marta	2001
310	1	0	0	0	0	0	0	0	0	0		Wet	Belen	CP	Production	YGVI	C	G	AM		Medium	SML	Marta	2001
229	0	0	1	0	0	0	0	0	0	0		Wet	Irlanda	CP	Production	YGVI	C	G	AM	Chrysomelidae	Large	PBG	Marta	2002
230	0	0	0	1	0	0	0	0	0	0		Wet	Irlanda	CP	Production	YGVI	C	G	AM		Medium	PBG	Marta	2002
231	0	0	1	0	0	0	0	0	0	0		Wet	Irlanda	CP	Production	YGVI	C	G	AM		Medium	PBG	Marta	2002
235	0	0	0	0	0	1	0	0	0	0		Wet	Irlanda	CP	Production	YGVI	C	G	AM			PBG	Marta	2002
251	0	0	1	0	0	0	0	0	0	0		Wet	Irlanda	CP	Production	YGVI	C	G	AM	Chrysomelidae	Medium	PBG	Marta	2002
254	0	0	2	0	0	0	0	0	0	0		Wet	Irlanda	CP	Production	YGVI	C	G	AM	Curculionidae	Medium+Large	PBG	Marta	2002
262	0	0	1	0	0	1	0	0	0	0		Wet	Irlanda	CP	Production	YGVI	C	G	AM			PBG	Marta	2002
263	1	1	1	0	2	1	1	0	0	0		Wet	Irlanda	CP	Production	YGVI	C	G	AM	Scolytidae+Formicidae+Pentatomidae+Vespidae	Medium+Medium+Medium+Medium+Large+Large	PBG	Marta	2002
264	0	0	1	0	0	1	1	0	0	1		Wet	Irlanda	CP	Production	YGVI	C	G	AM	Pentatomidae+Pseudococcidae	Medium+Large+Large+Medium	PBG	Marta	2002
267	0	0	1	0	0	0	0	0	0	0		Wet	Irlanda	CP	Production	YGVI	C	G	AM		Large	PBG	Marta	2002
269	0	0	1	0	0	0	0	0	0	0		Wet	Irlanda	CP	Production	YGVI	C	G	AM		Medium	PBG	Marta	2002
272	0	0	1	0	2	1	1	0	0	0		Wet	Irlanda	CP	Production	YGVI	C	G	AM	Formicidae+Formicidae	Medium+Medium+Medium+Medium+Medium	PBG	Marta	2002
274	0	0	1	1	0	0	1	0	0	0		Wet	Irlanda	CP	Production	YGVI	C	G	AM		Medium+Large+Medium	PBG	Marta	2002
278	1	0	0	0	0	0	0	0	0	0		Wet	Irlanda	CP	Production	YGVI	C	G	AM		Medium	PBG	Marta	2002
281	0	0	1	0	0	0	0	0	0	0		Wet	Irlanda	CP	Production	YGVI	C	G	AM		Medium	PBG	Marta	2002
285	0	1	2	0	0	0	0	0	0	0		Wet	Irlanda	CP	Production	YGVI	C	G	AM	Cicadellidae+Chrysomelidae+	Large+Medium+Medium	SML	Marta	2001
290	1	0	1	1	0	1	0	0	0	1		Wet	Irlanda	CP	Production	YGVI	C	G	AM	Salticidae+Chrysomelidae	Small+Large+Medium+Small+Large	SML	Marta	2001
291	0	0	0	0	0	0	0	1	0	0		Wet	Irlanda	CP	Production	YGVI	C	G	AM		Large	SML	Marta	2001
292	0	0	2	0	0	0	0	0	1	0		Wet	Irlanda	CP	Production	YGVI	C	G	AM	Cleridae+	Medium+Medium+Large	SML	Marta	2001
293	0	0	1	0	1	0	0	0	0	0		Wet	Irlanda	CP	Production	YGVI	C	G	AM	Cleridae+Formicidae	Large+Large	SML	Marta	2001
294	0	0	2	1	1	0	0	0	0	1		Wet	Irlanda	CP	Production	YGVI	C	G	AM	Formicidae	Small+Large+Large+Medium+Large	SML	Marta	2001
299	0	0	0	0	0	0	1	0	0	0		Wet	Irlanda	CP	Production	YGVI	C	G	AM	Microhymenoptera	Small	SML	Marta	2001
300	0	0	1	1	0	0	0	0	0	0		Wet	Irlanda	CP	Production	YGVI	C	G	AM		Large+Medium	SML	Marta	2001
301	0	0	0	0	0	0	0	0	0	1		Wet	Irlanda	CP	Production	YGVI	C	G	AM		Small	SML	Marta	2001
305	0	0	2	0	0	1	1	0	0	0		Wet	Irlanda	CP	Production	YGVI	C	G	AM	Chrysomelidae+Chrysomelidae+Vespidae	Medium+Medium+Large+Medium	SML	Marta	2001
308	0	1	2	0	0	0	1	0	0	1		Wet	Irlanda	CP	Production	YGVI	C	G	AM	Cercopidae+Curculionidae+Chrysomelidae	Large+Medium+Small+Medium+Small	SML	Marta	2001
881	0	0	0	0	0	0	0	0	1	0		Wet	Irlanda	CP	Production	YGVI	C	G	AM		Medium	PBG	Marta	2003
882	0	0	0	0	0	0	2	0	1	0		Wet	Irlanda	CP	Production	YGVI	C	G	AM	Mymaridae+	Small+Medium+Medium	PBG	Marta	2003
883	0	0	0	0	0	0	1	0	0	0		Wet	Irlanda	CP	Production	YGVI	C	G	AM		Medium	PBG	Marta	2003
885	0	0	2	0	0	0	0	0	0	0		Wet	Irlanda	CP	Production	YGVI	C	G	AM	Chrysomelidae+Cerambycidae	Medium+Medium	PBG	Marta	2003
886	0	0	1	0	0	0	0	0	0	0		Wet	Irlanda	CP	Production	YGVI	C	G	AM	Chrysomelidae	Medium	PBG	Marta	2003
887	0	0	2	0	0	0	0	0	1	0		Wet	Irlanda	CP	Production	YGVI	C	G	AM	Curculionidae+	Medium+Medium+Medium	PBG	Marta	2003
963	0	0	1	0	0	0	0	0	0	0		Wet	Irlanda	CP	Production	YGVI	C	G	AM		Medium	SML	Marta	2001
1157	1	0	0	0	0	0	0	0	0	0		Wet	Irlanda	CP	Production	YGVI	C	G	AM		Large	SML	SML	2001
1158	0	0	2	0	0	0	0	0	0	0		Wet	Irlanda	CP	Production	YGVI	C	G	AM		Medium+Large	SML	SML	2001
1162	1	0	1	0	0	0	0	0	0	0		Wet	Irlanda	CP	Production	YGVI	C	G	AM		Large+Medium	SML	SML	2001
1163	0	0	3	0	0	0	0	0	0	0		Wet	Irlanda	CP	Production	YGVI	C	G	AM		Medium+Medium+Medium	SML	SML	2001
1164	0	0	1	0	1	0	1	0	0	0		Wet	Irlanda	CP	Production	YGVI	C	G	AM	Formicidae+Sphecidae	Medium+Large+Large	SML	SML	2001
1167	1	0	1	0	0	0	0	1	0	0		Wet	Irlanda	CP	Production	YGVI	C	G	AM		Medium+Medium+Medium	SML	SML	2001
1168	0	0	1	0	0	1	1	0	0	0		Wet	Irlanda	CP	Production	YGVI	C	G	AM	Miridae	Medium+Medium+Large	SML	SML	2001
1169	1	1	2	0	2	0	1	0	0	0		Wet	Irlanda	CP	Production	YGVI	C	G	AM	Cercopidae+Formicidae+Formicidae	Large+Medium+Medium+Medium+Large+Large+Large	SML	SML	2001
1170	1	0	2	0	0	0	0	0	0	0		Wet	Irlanda	CP	Production	YGVI	C	G	AM		Medium+Large+Medium	SML	SML	2001
298	0	0	1	0	3	0	1	0	0	0		Wet	Hamburgo	SM	Production	YGVI	C	G	AM	Formicidae	Medium+Large+Medium	SML	Marta	2001
1156	0	0	0	0	1	0	0	0	0	0		Wet	Hamburgo	SM	Production	YGVI	C	G	AM	Formicidae	Large	SML	SML	2001
286	0	0	2	0	0	0	0	0	0	0		Wet	Belen	TP	Rustic	YGVI	C	G	AM	Mordellidae+Scarabaeidae	Large+Medium	SML	Marta	2001
289	0	0	2	0	0	0	0	0	0	0		Wet	Belen	TP	Rustic	YGVI	C	G	AM		Large+Large	SML	Marta	2001
296	0	0	4	0	1	0	0	0	0	0		Wet	Belen	TP	Rustic	YGVI	C	G	AM	Chrysomelidae+Endomychidae+Formicidae	Large+Medium+Large+Large+Medium	SML	Marta	2001
302	0	1	1	0	3	0	2	0	0	1		Wet	Belen	TP	Rustic	YGVI	C	G	AM	Cicadellidae+Chrysomelidae+Formicidae+Formicidae+Microhymenoptera+	Large+Large+Large+Large+Small+Large+Large	SML	Marta	2001
303	0	0	2	0	2	0	0	0	0	1		Wet	Belen	TP	Rustic	YGVI	C	G	AM	Chrysomelidae+Chrysomelidae+Formicidae+Formicidae	Small+Large+Medium+Large+Large	SML	Marta	2001
309	0	0	3	0	0	0	0	0	0	0		Wet	Belen	TP	Rustic	YGVI	C	G	AM	Chrysomelidae++	Medium+Large+Large	SML	Marta	2001
879	0	0	0	1	7	0	0	0	1	0		Wet	Belen	TP	Rustic	YGVI	C	G	AM	Ceratopogonidae+Formicidae	Small+Large+Medium	PBG	Marta	2003
880	1	0	0	0	1	1	0	0	0	0		Wet	Belen	TP	Rustic	YGVI	C	G	AM	Formicidae	Medium+Medium	PBG	Marta	2003
884	0	0	0	0	8	0	0	0	0	0		Wet	Belen	TP	Rustic	YGVI	C	G	AM	Formicidae	Large	PBG	Marta	2003
1151	1	0	3	1	0	0	0	0	0	0		Wet	Belen	TP	Rustic	YGVI	C	G	AM	Cerambycidae+Cerambycidae	Large+Large+Large+Large+Large	SML	SML	2001
1152	0	0	3	0	1	0	0	0	0	0		Wet	Belen	TP	Rustic	YGVI	C	G	AM	Formicidae	Large+Large+Small+Large	SML	SML	2001
1153	1	0	1	0	0	0	0	0	0	0		Wet	Belen	TP	Rustic	YGVI	C	G	AM		Medium+Medium	SML	SML	2001
1155	0	0	0	0	14	0	0	0	0	0		Wet	Belen	TP	Rustic	YGVI	C	G	AM	Formicidae+Formicidae+Formicidae+Formicidae+Formicidae	Large+Medium+Medium+Large+Medium	SML	SML	2001
1171	0	0	2	0	3	0	0	0	0	0		Wet	Belen	TP	Rustic	YGVI	C	G	AM	Formicidae+Formicidae	Large+Medium+Large+Large	SML	SML	2001
999	0	0	1	0	0	0	0	0	0	0		Wet	Irlanda	TP	Restoration	YGVI	C	G	AM		Medium	SML	Marta	2001
1166	1	0	2	0	0	0	0	0	0	0		Wet	Irlanda	TP	Restoration	YGVI	C	G	AM		Medium+Medium+Medium	SML	SML	2001
989	0	1	3	0	1	0	2	0	0	1		Wet	Belen	CP	Production	YOFL	C	G	R	Cicadellidae+Curculionidae++Formicidae+Philopteridae	Medium+Large+Large+Medium+Large+Medium+Medium	SML	Marta	2001
990	0	1	3	1	0	0	1	0	0	0		Wet	Belen	CP	Production	YOFL	C	G	R	Cercopidae+Bruchidae+Chrysomelidae+Ceratopogonidae	Medium+Large+Large+Medium+Small+Large	SML	Marta	2001
1173	0	0	5	0	0	0	0	0	0	0		Wet	Belen	CP	Production	YOFL	C	G	R		Large+Large+Large+Medium	SML	SML	2001
246	0	0	0	1	0	0	0	0	0	0		Wet	Irlanda	CP	Production	YOFL	C	G	R	Ceratopogonidae	Small	PBG	Marta	2002
258	0	0	1	1	0	1	0	0	0	0		Wet	Irlanda	CP	Production	YOFL	C	G	R	Ceratopogonidae	Small	PBG	Marta	2002
840	0	0	2	0	1	0	1	0	0	0		Wet	Irlanda	CP	Production	YOFL	C	G	R	Formicidae	Medium+Medium	PBG	Marta	2003
843	0	0	6	1	2	1	2	1	0	0		Wet	Irlanda	CP	Production	YOFL	C	G	R	Scolytidae+Curculionidae+Chrysomelidae++Ceratopogonidae+Formicidae+Formicidae	Small+Medium+Small++Small+Medium+Medium+Medium+Medium	PBG	Marta	2003
130	0	1	0	0	1	0	0	1	0	0		Dry	Irlanda	CP	Production	YOFL	C	G	R	Formicidae	Medium+Medium+Large	SML	Marta	2001
183	0	1	1	0	1	2	0	0	0	0		Dry	Irlanda	CP	Production	YOFL	C	G	R	Membracidae+Chrysomelidae+Formicidae+Podopidae	Medium+Medium+Medium+Medium	SML	Marta	2001
1172	0	0	5	1	4	0	1	0	0	0		Dry	Irlanda	CP	Production	YOFL	C	G	R	Dolichopodidae+Formicidae	Large+Large+Medium+Medium+Medium+Small+Medium+Large	SML	SML	2001
838	1	0	6	0	1	1	0	0	1	0		Wet	Belen	TP	Rustic	YOFL	C	G	R	Curculionidae+Curculionidae+++Formicidae	Medium+Medium+Medium+Medium+Medium+Medium+Medium	PBG	Marta	2003
841	0	0	3	0	1	4	0	0	1	0		Wet	Belen	TP	Rustic	YOFL	C	G	R	Chrysomelidae+++Formicidae+Coreidae+	Medium+Large+Medium+Medium+Large+Medium+Medium	PBG	Marta	2003
988	0	0	1	0	0	1	0	0	0	0		Wet	Irlanda	TP	Restoration	YOFL	C	G	R	Chrysomelidae	Large+Medium	SML	Marta	2001
549	0	0	1	0	1	0	0	0	0	0		Dry	Belen	TP	Rustic	YOFL	C	G	R	Formicidae	Medium+Medium	PBG	Marta	2002
550	0	0	1	0	2	0	0	0	0	0		Dry	Belen	TP	Rustic	YOFL	C	G	R	Formicidae	Large+Large	PBG	Marta	2002
551	0	0	0	0	0	0	2	0	0	0		Dry	Belen	TP	Rustic	YOFL	C	G	R	Apidae+	Large+Large	PBG	Marta	2002
839	0	0	5	1	1	0	1	1	1	0		Dry	Belen	TP	Rustic	YOFL	C	G	R	Bruchidae++Bruchidae+Formicidae+Apidae	Medium+Large+Medium+Medium+Medium+Medium+Small+Medium	PBG	Marta	2003
842	0	0	8	0	5	1	2	0	0	0		Dry	Belen	TP	Rustic	YOFL	C	G	R	Bruchidae++Chrysomelidae++Chrysomelidae++Coccinelidae++Formicidae+Formicidae+Formicidae+Microhymenoptera+	Small+Medium+Medium+Medium+Large+Medium+Medium+Medium+Medium+Medium+Medium+Medium+Small+Medium	PBG	Marta	2003
182	0	3	3	0	2	0	0	0	0	0		Dry	Irlanda	TP	Restoration	YOFL	C	G	R	Cicadellidae+Membracidae+Cercopidae+Curculionidae+Cerambycidae+Chrysomelidae+Formicidae+Formicidae	Large+Large+Medium+Large+Large+Medium+Large+Medium	SML	Marta	2001
185	0	0	1	0	0	0	1	0	0	0		Dry	Irlanda	TP	Restoration	YOFL	C	G	R	Coccinelidae+Microhymenoptera	Medium+Small	SML	Marta	2001
